# Supplementary material for: Overall grazing tolerance index (overall GTI) is not an ideal predictor for describing a single‐species tolerance to grazing
Source: Ecol Evol. 2019 Mar 12;9(7):4087–102. doi: 10.1002/ece3.5038 (PMC6468136; doi:10.1002/ece3.5038)
Supplement: Supplementary file 1 [file ECE3-9-4087-s001.xls]

## Sheet: Sheet1
Year	Clipping	Watering	Fertilizing	Block	Major quadrates	Sub quadrates	Clipped aboveground biomass of ramet in June	Harvested aboveground biomass of ramet in August	Density in Jun	Density in Aug	Height in Jun	Height in Aug	Number of days after clipping until harvest	CGAAB	CGAH	RGRH	CGAD	LA	SLA	NPR
2007	NC	NW	NF	1	1	1			148	126	10.89	13.34	47		13.34	0.005	126
2007	NC	NW	F	1	1	2			139	115	10.335	9.495	46		9.495	-0.002	115
2007	NC	W	NF	1	1	3			117	93	9.44	12.225	45		12.225	0.007	93
2007	NC	W	F	1	1	4			25	62	6.917	10.68	46		10.68	0.012	62
2007	NC	NW	NF	1	2	1			25	43	11.45	9.489	46		9.489	-0.004	43
2007	NC	NW	F	1	2	2			73	74	7.835	10.452	46		10.452	0.007	74
2007	NC	W	NF	1	2	3			9	6	9.586	9.16	45		9.16	-0.001	6
2007	NC	W	F	1	2	4			54	14	8.835	31.04	45		31.04	0.056	14
2007	NC	NW	NF	1	3	1			16	23	8.333	10.16	46		10.16	0.005	23
2007	NC	NW	F	1	3	2			68	35	10.825	10.221	46		10.221	-0.001	35
2007	NC	W	NF	1	3	3			28	26	8.44	9.123	45		9.123	0.002	26
2007	NC	W	F	1	3	4			9	21	10.314	11.69	45		11.69	0.003	21
2007	NC	NW	NF	2	1	1			93	52	9.315	10.935	45		10.935	0.004	52
2007	NC	NW	F	2	1	2			157	110	10.825	11.545	45		11.545	0.001	110
2007	NC	W	NF	2	1	3			71	75	9	11.26	45		11.26	0.006	75
2007	NC	W	F	2	1	4			130	83	9.305	11.7	45		11.7	0.006	83
2007	NC	NW	NF	2	2	1			100	60	8.535	10.055	45		10.055	0.004	60
2007	NC	NW	F	2	2	2			104	106	9.935	9.97	45		9.97	0	106
2007	NC	W	NF	2	2	3			124	74	9.55	8.1	44		8.1	-0.003	74
2007	NC	W	F	2	2	4			72	62	7.765	8.825	44		8.825	0.003	62
2007	NC	NW	NF	2	3	1			48	26	12.17	11.485	46		11.485	-0.001	26
2007	NC	NW	F	2	3	2			101	102	10.3	10.31	45		10.31	0	102
2007	NC	W	NF	2	3	3			72	49	10.77	11.05	45		11.05	0.001	49
2007	NC	W	F	2	3	4			61	52	8.84	11.145	45		11.145	0.006	52
2007	NC	NW	NF	3	1	1			56	44	10.16	11.805	45		11.805	0.004	44
2007	NC	NW	F	3	1	2			97	49	9.02	13.067	44		13.067	0.01	49
2007	NC	W	NF	3	1	3			89	66	10.45	12.25	44		12.25	0.004	66
2007	NC	W	F	3	1	4			78	65	8.325	13.59	45		13.59	0.014	65
2007	NC	NW	NF	3	2	1			132	232	12.09	14.855	45		14.855	0.005	232
2007	NC	NW	F	3	2	2			148	45	12.295	12.83	43		12.83	0.001	45
2007	NC	W	NF	3	2	3			123	71	11.875	12.85	43		12.85	0.002	71
2007	NC	W	F	3	2	4			99	80	10.07	13.87	42		13.87	0.009	80
2007	NC	NW	NF	3	3	1			95	36	8.685	9.11	42		9.11	0.001	36
2007	NC	NW	F	3	3	2			89	50	11.635	12.99	42		12.99	0.003	50
2007	NC	W	NF	3	3	3			152	139	9.035	7.135	42		7.135	-0.005	139
2007	NC	W	F	3	3	4			89	59	10.01	10.36	42		10.36	0.001	59
2007	MC	NW	NF	1	1	1			79	59	10.255	5.675	47		12.93	0.019	59
2007	MC	NW	F	1	1	2			37	42	9.61	8.175	47		14.785	0.037	42
2007	MC	W	NF	1	1	3			18	57	8.183	6.5	46		11.683	0.025	57
2007	MC	W	F	1	1	4			20	49	9.12	5.16	47		11.28	0.015	49
2007	MC	NW	NF	1	2	1			3	58	12	3.45	47		12.45	0.003	58
2007	MC	NW	F	1	2	2			17	38	7.565	4.22	45		8.785	0.009	38
2007	MC	W	NF	1	2	3			13	28	9.038	5.73	45		11.768	0.02	28
2007	MC	W	F	1	2	4			21	31	9.981	6.235	45		13.216	0.024	31
2007	MC	NW	NF	1	3	1			18	27	8.465	6.14	46		11.605	0.023	27
2007	MC	NW	F	1	3	2			46	48	9.24	6.37	45		12.61	0.025	48
2007	MC	W	NF	1	3	3			20	41	7.31	5.33	45		9.64	0.017	41
2007	MC	W	F	1	3	4			22	46	10.305	6.21	45		13.515	0.024	46
2007	MC	NW	NF	2	1	1			17	13	5.435	4.825	45		7.26	0.014	13
2007	MC	NW	F	2	1	2			41	36	6.435	4.895	44		8.33	0.014	36
2007	MC	W	NF	2	1	3			44	38	8.525	6.525	44		12.05	0.027	38
2007	MC	W	F	2	1	4			28	8	7.87	6.075	44		10.945	0.023	8
2007	MC	NW	NF	2	2	1			29	31	8.94	4.29	45		10.23	0.01	31
2007	MC	NW	F	2	2	2			41	38	9.11	5.02	45		11.13	0.015	38
2007	MC	W	NF	2	2	3			97	32	9.835	3.47	44		10.305	0.004	32
2007	MC	W	F	2	2	4			47	66	8.7	5.66	46		11.36	0.019	66
2007	MC	NW	NF	2	3	1			45	64	9.715	6.97	45		13.685	0.029	64
2007	MC	NW	F	2	3	2			45	34	8.59	6.06	45		11.65	0.023	34
2007	MC	W	NF	2	3	3			89	61	10.571	5.86	45		13.431	0.021	61
2007	MC	W	F	2	3	4			48	62	7.475	4.625	45		9.1	0.012	62
2007	MC	NW	NF	3	1	1			54	16	6.24	4.393	45		7.633	0.01	16
2007	MC	NW	F	3	1	2			64	45	7.13	4.595	45		8.725	0.012	45
2007	MC	W	NF	3	1	3			64	27	7.45	3.32	44		7.77	0.002	27
2007	MC	W	F	3	1	4			188	38	10.365	5.035	44		12.4	0.015	38
2007	MC	NW	NF	3	2	1			141	68	7.15	4.42	43		8.57	0.011	68
2007	MC	NW	F	3	2	2			52	48	9.625	5.225	43		11.85	0.017	48
2007	MC	W	NF	3	2	3			52	53	9.75	5.75	42		12.5	0.022	53
2007	MC	W	F	3	2	4			34	32	7.435	4.24	42		8.675	0.01	32
2007	MC	NW	NF	3	3	1			41	28	9.35	4.995	42		11.345	0.016	28
2007	MC	NW	F	3	3	2			14	22	8.943	5.065	42		11.008	0.016	22
2007	MC	W	NF	3	3	3			113	36	8.795	3.925	42		9.72	0.007	36
2007	MC	W	F	3	3	4			80	29	9.445	4.945	41		11.39	0.016	29
2007	HC	NW	NF	1	1	1			27	29	7.585	5.21	45		11.795	0.094	29
2007	HC	NW	F	1	1	2			60	35	8.295	5.03	46		12.325	0.088	35
2007	HC	W	NF	1	1	3			38	59	9.255	4.805	48		13.06	0.079	59
2007	HC	W	F	1	1	4			47	34	10.6	4.755	46		14.355	0.082	34
2007	HC	NW	NF	1	2	1			22	27	9.989	5.085	45		14.074	0.091	27
2007	HC	NW	F	1	2	2			23	16	5.965	4.613	45		9.577	0.08	16
2007	HC	W	NF	1	2	3			27	48	5.695	5.905	45		10.6	0.109	48
2007	HC	W	F	1	2	4			68	0	7.71	0	44		6.71	-0.023	0
2007	HC	NW	NF	1	3	1			72	51	7.375	4.61	45		10.985	0.08	51
2007	HC	NW	F	1	3	2			65	42	9.015	5.35	45		13.365	0.097	42
2007	HC	W	NF	1	3	3			41	43	9.89	5.545	45		14.435	0.101	43
2007	HC	W	F	1	3	4			51	19	10.395	5.563	45		14.958	0.101	19
2007	HC	NW	NF	2	1	1			37	35	10.46	4.33	44		13.79	0.076	35
2007	HC	NW	F	2	1	2			59	49	7.61	2.75	44		9.36	0.04	49
2007	HC	W	NF	2	1	3			31	39	9.15	4.695	44		12.845	0.084	39
2007	HC	W	F	2	1	4			53	47	10.175	4.385	44		13.56	0.077	47
2007	HC	NW	NF	2	2	1			27	50	8.77	3.56	43		11.33	0.06	50
2007	HC	NW	F	2	2	2			38	36	11.01	5.54	43		15.55	0.106	36
2007	HC	W	NF	2	2	3			29	37	9.885	4.26	43		13.145	0.076	37
2007	HC	W	F	2	2	4			46	42	9.235	4.37	44		12.605	0.077	42
2007	HC	NW	NF	2	3	1			20	25	8.006	4.55	43		11.556	0.083	25
2007	HC	NW	F	2	3	2			23	41	12.03	5.145	43		16.175	0.096	41
2007	HC	W	NF	2	3	3			29	18	7.1	4.6	43		10.7	0.084	18
2007	HC	W	F	2	3	4			25	23	8.625	3.955	42		11.58	0.07	23
2007	HC	NW	NF	3	1	1			58	54	9.64	5.34	44		13.98	0.099	54
2007	HC	NW	F	3	1	2			41	72	8.87	3.385	44		11.255	0.054	72
2007	HC	W	NF	3	1	3			49	55	13.7	6.005	42		18.705	0.119	55
2007	HC	W	F	3	1	4			35	17	10.365	4.641	42		14.006	0.087	17
2007	HC	NW	NF	3	2	1			44	53	11.07	5.254	41		15.324	0.104	53
2007	HC	NW	F	3	2	2			14	23	10.6	4.36	41		13.96	0.082	23
2007	HC	W	NF	3	2	3			34	40	11.365	4.345	41		14.71	0.082	40
2007	HC	W	F	3	2	4			21	41	9.914	4.045	41		12.959	0.074	41
2007	HC	NW	NF	3	3	1			113	42	10.71	4.245	40		13.955	0.081	42
2007	HC	NW	F	3	3	2			98	46	11.28	5.9	41		16.18	0.12	46
2007	HC	W	NF	3	3	3			46	37	11.56	3.825	41		14.385	0.069	37
2007	HC	W	F	3	3	4			102	39	7.235	3.86	41		10.095	0.07	39
2008	NC	NW	NF	1	1	1			109	138	8.78	15.65	54		15.65	0.014	138			35.5
2008	NC	NW	F	1	1	2			163	67	6.285	13.71	54		13.71	0.022	67			37.767
2008	NC	W	NF	1	1	3			140	95	7.655	11.206	54		11.206	0.009	95			30.233
2008	NC	W	F	1	1	4			69	55	9.27	13.471	54		13.471	0.008	55			29.833
2008	NC	NW	NF	1	2	1			23	18	6.765	10.843	54		10.843	0.011	18			22.333
2008	NC	NW	F	1	2	2			50	57	5.805	11.858	54		11.858	0.019	57			19.767
2008	NC	W	NF	1	2	3			12	15	5.875	12.117	55		12.117	0.019	15			20.833
2008	NC	W	F	1	2	4			83	62	6.495	15.219	55		15.219	0.024	62			17.5
2008	NC	NW	NF	1	3	1			32	14	7.464	7.45	55		7.45	0	14			25.033
2008	NC	NW	F	1	3	2			63	30	8.165	17.492	55		17.492	0.021	30			25.067
2008	NC	W	NF	1	3	3			34	3	6.611	15.6	55		15.6	0.025	3			28.4
2008	NC	W	F	1	3	4			30	10	8.88	13.9	55		13.9	0.01	10			21.9
2008	NC	NW	NF	2	1	1			64	34	7.145	11.593	54		11.593	0.012	34			18.967
2008	NC	NW	F	2	1	2			149	72	6.395	19.645	55		19.645	0.038	72			26.1
2008	NC	W	NF	2	1	3			98	51	8.085	8.825	55		8.825	0.002	51			27.467
2008	NC	W	F	2	1	4			92	33	7.905	19.475	55		19.475	0.027	33			35.833
2008	NC	NW	NF	2	2	1			107	61	7.574	9.1	55		9.1	0.004	61			18.167
2008	NC	NW	F	2	2	2			171	72	5.785	14.515	55		14.515	0.027	72			21.633
2008	NC	W	NF	2	2	3			112	39	5.165	8.28	55		8.28	0.011	39			17.967
2008	NC	W	F	2	2	4			128	42	5.805	10.982	56		10.982	0.016	42			23.4
2008	NC	NW	NF	2	3	1			49	21	6.715	11.9	56		11.9	0.014	21			25.867
2008	NC	NW	F	2	3	2			100	49	8.265	14.612	58		14.612	0.013	49			28.9
2008	NC	W	NF	2	3	3			51	30	7.444	13.3	58		13.3	0.014	30			29.6
2008	NC	W	F	2	3	4			134	59	6.105	14.35	58		14.35	0.023	59			26.1
2008	NC	NW	NF	3	1	1			88	77	6.21	14.985	58		14.985	0.024	77			20.867
2008	NC	NW	F	3	1	2			126	63	6.295	16.668	58		16.668	0.028	63			33.533
2008	NC	W	NF	3	1	3			84	61	9.04	13.061	57		13.061	0.008	61			22.933
2008	NC	W	F	3	1	4			115	60	9.875	15.153	57		15.153	0.009	60			21.933
2008	NC	NW	NF	3	2	1			212	81	8.99	9.389	57		9.389	0.001	81			32.9
2008	NC	NW	F	3	2	2			133	162	10.684	18.475	57		18.475	0.013	162			41.4
2008	NC	W	NF	3	2	3			136	58	7.485	12.271	59		12.271	0.011	58			30.6
2008	NC	W	F	3	2	4			137	86	7.81	14.12	59		14.12	0.014	86			35.833
2008	NC	NW	NF	3	3	1			114	94	6.795	16	59		16	0.023	94			31.733
2008	NC	NW	F	3	3	2			12	90	7.605	14.34	59		14.34	0.015	90			31.2
2008	NC	W	NF	3	3	3			85	81	6.34	14.442	59		14.442	0.022	81			24.667
2008	NC	W	F	3	3	4			93	76	8.37	18.827	59		18.827	0.021	76			24.533
2008	MC	NW	NF	1	1	1			50	109	6.35	10.87	54		14.22	0.049	109			18.367
2008	MC	NW	F	1	1	2			86	89	7.175	10.9	54		15.075	0.049	89			36.733
2008	MC	W	NF	1	1	3			63	54	4.42	8.275	54		9.695	0.033	54			29.5
2008	MC	W	F	1	1	4			52	45	4.6	10.782	54		12.382	0.048	45			36.567
2008	MC	NW	NF	1	2	1			87	29	5.205	8.44	54		10.645	0.034	29			25.4
2008	MC	NW	F	1	2	2			65	67	5.594	8.575	55		11.169	0.034	67			38
2008	MC	W	NF	1	2	3			45	40	5.613	8.764	55		11.378	0.035	40			28
2008	MC	W	F	1	2	4			54	37	5.793	9.787	55		12.58	0.041	37			30.5
2008	MC	NW	NF	1	3	1			43	23	6.687	8.958	54		12.645	0.037	23			24.867
2008	MC	NW	F	1	3	2			91	74	6.745	9.255	54		13	0.039	74			31.233
2008	MC	W	NF	1	3	3			80	42	6.6	7.112	54		10.712	0.025	42			21.733
2008	MC	W	F	1	3	4			138	86	7.455	11.665	54		16.12	0.053	86			38.867
2008	MC	NW	NF	2	1	1			10	30	5.643	7.454	55		10.097	0.027	30			19.367
2008	MC	NW	F	2	1	2			43	38	6.006	8.116	55		11.121	0.031	38			31.267
2008	MC	W	NF	2	1	3			54	61	4.96	8.715	55		10.675	0.035	61			22.567
2008	MC	W	F	2	1	4			21	32	4.114	8.261	55		9.375	0.032	32			30.867
2008	MC	NW	NF	2	2	1			28	38	4.96	9.425	55		11.385	0.039	38			40.733
2008	MC	NW	F	2	2	2			31	33	4.531	8.187	55		9.718	0.031	33			29.9
2008	MC	W	NF	2	2	3			84	45	5.6	8.244	56		10.844	0.031	45			32.567
2008	MC	W	F	2	2	4			48	38	6.37	10.4	55		13.77	0.045	38			44.3
2008	MC	NW	NF	2	3	1			50	32	6.02	8.425	55		11.445	0.033	32			23.567
2008	MC	NW	F	2	3	2			58	57	4.835	9.55	55		11.385	0.04	57			24.133
2008	MC	W	NF	2	3	3			146	81	6.59	8.99	57		12.58	0.035	81			30.267
2008	MC	W	F	2	3	4			133	57	5.44	9.215	57		11.655	0.036	57			38.633
2008	MC	NW	NF	3	1	1			92	49	4.86	8.006	57		9.866	0.029	49			22.033
2008	MC	NW	F	3	1	2			41	40	4.683	9.3	57		10.983	0.037	40			34.067
2008	MC	W	NF	3	1	3			69	75	4.96	8.335	57		10.295	0.031	75			34.4
2008	MC	W	F	3	1	4			169	131	7.57	8.63	58		13.2	0.032	131			35
2008	MC	NW	NF	3	2	1			100	88	3.795	7.24	58		8.035	0.024	88			30.2
2008	MC	NW	F	3	2	2			32	21	5.057	8.973	58		11.03	0.034	21			23.9
2008	MC	W	NF	3	2	3			57	50	4.925	8.421	58		10.346	0.031	50			17.9
2008	MC	W	F	3	2	4			28	26	4.542	7.046	58		8.588	0.023	26			29.067
2008	MC	NW	NF	3	3	1			53	30	4.155	7.192	58		8.347	0.024	30			30.033
2008	MC	NW	F	3	3	2			18	8	4.471	12.375	58		13.846	0.054	8			32.867
2008	MC	W	NF	3	3	3			66	26	4.57	5.52	58		7.09	0.014	26			20.733
2008	MC	W	F	3	3	4			65	20	5.565	6.963	58		9.528	0.023	20			35.033
2008	HC	NW	NF	1	1	1			135	43	4.575	6.31	54		9.885	0.098	43			27
2008	HC	NW	F	1	1	2			99	35	5.665	5.765	54		10.43	0.088	35			32.833
2008	HC	W	NF	1	1	3			159	51	6.01	7.35	54		12.36	0.118	51			27.933
2008	HC	W	F	1	1	4			130	26	5.185	6.795	54		10.98	0.107	26			35.633
2008	HC	NW	NF	1	2	1			20	15	4.087	6.707	54		9.793	0.106	15			23.2
2008	HC	NW	F	1	2	2			36	33	5.371	5.875	54		10.246	0.09	33			20.9
2008	HC	W	NF	1	2	3			41	24	4.375	5.895	55		9.27	0.089	24			27.4
2008	HC	W	F	1	2	4			95	34	5.505	5.885	55		10.39	0.089	34			34.267
2008	HC	NW	NF	1	3	1			93	39	4.99	8.29	54		12.28	0.135	39			18.933
2008	HC	NW	F	1	3	2			77	35	6.18	6.975	54		12.155	0.111	35			34.133
2008	HC	W	NF	1	3	3			105	59	5.565	6.07	54		10.635	0.094	59			27.9
2008	HC	W	F	1	3	4			100	34	5.92	7.36	54		12.28	0.118	34			34.833
2008	HC	NW	NF	2	1	1			106	30	6.18	7.345	54		12.525	0.118	30			26.333
2008	HC	NW	F	2	1	2			109	43	5.705	4.975	54		9.68	0.074	43			27.133
2008	HC	W	NF	2	1	3			83	37	4.675	6.465	54		10.14	0.101	37			30.2
2008	HC	W	F	2	1	4			103	21	6.05	11.145	54		16.195	0.188	21			27.967
2008	HC	NW	NF	2	2	1			42	14	3.994	5.247	54		8.24	0.079	14			26.133
2008	HC	NW	F	2	2	2			98	14	5.6	7.036	54		11.636	0.112	14			24.6
2008	HC	W	NF	2	2	3			84	48	5.432	6.59	55		11.022	0.102	48			25.073
2008	HC	W	F	2	2	4			77	29	5.06	7.95	55		12.01	0.126	29			23.683
2008	HC	NW	NF	2	3	1			17	13	4.58	5.323	55		8.903	0.079	13			19.233
2008	HC	NW	F	2	3	2			62	28	7.515	5.507	56		12.022	0.08	28			31.067
2008	HC	W	NF	2	3	3			35	9	5.229	4.589	56		8.817	0.064	9			22
2008	HC	W	F	2	3	4			56	15	5.913	6.753	56		11.666	0.103	15			23.7
2008	HC	NW	NF	3	1	1			112	71	5.025	7.835	55		11.86	0.124	71			23.4
2008	HC	NW	F	3	1	2			57	27	4.32	6.915	56		10.235	0.106	27			38.433
2008	HC	W	NF	3	1	3			120	51	4.695	6.98	56		10.675	0.107	51			30.233
2008	HC	W	F	3	1	4			54	27	5.425	6.743	56		11.168	0.103	27			21.567
2008	HC	NW	NF	3	2	1			90	21	4.96	5.807	57		9.767	0.084	21			26.5
2008	HC	NW	F	3	2	2			37	12	4.231	9.225	57		12.456	0.144	12			21.833
2008	HC	W	NF	3	2	3			74	25	5.355	5.38	57		9.735	0.077	25			26.867
2008	HC	W	F	3	2	4			64	42	6.04	8.36	57		13.4	0.129	42			26.367
2008	HC	NW	NF	3	3	1			101	26	5.865	6.93	57		11.795	0.104	26			36.7
2008	HC	NW	F	3	3	2			188	121	5.48	10.475	58		14.955	0.163	121			26.2
2008	HC	W	NF	3	3	3			78	33	6.526	7.033	59		12.56	0.102	33			28.567
2008	HC	W	F	3	3	4			225	65	5.94	7.956	59		12.896	0.118	65			23.533
2009	NC	NW	NF	1	1	1			165	62	9.64	23.895	68		23.895	0.022	62			15.433
2009	NC	NW	F	1	1	2			181	87	8.555	26.115	68		26.115	0.03	87			25.633
2009	NC	W	NF	1	1	3			109	47	8.06	22.92	69		22.92	0.027	47			29.567
2009	NC	W	F	1	1	4			66	50	7.882	22.33	69		22.33	0.027	50			18.2
2009	NC	NW	NF	1	2	1			38	22	7.338	17.464	69		17.464	0.02	22			23.167
2009	NC	NW	F	1	2	2			71	30	8.622	20.465	69		20.465	0.02	30			31.967
2009	NC	W	NF	1	2	3			20	14	6.425	14.375	69		14.375	0.018	14			32.7
2009	NC	W	F	1	2	4			123	48	7.805	22.547	69		22.547	0.027	48			32.667
2009	NC	NW	NF	1	3	1			30	8	7.37	20.32	70		20.32	0.025	8			14.4
2009	NC	NW	F	1	3	2			87	33	8.64	27.772	70		27.772	0.032	33			42.2
2009	NC	W	NF	1	3	3			39	18	5.75	14.536	70		14.536	0.022	18			36.933
2009	NC	W	F	1	3	4			46	29	8.192	29.173	70		29.173	0.037	29			27.433
2009	NC	NW	NF	2	1	1			16	24	5.58	17.588	70		17.588	0.031	24			27.3
2009	NC	NW	F	2	1	2			118	58	9.647	29.08	70		29.08	0.029	58			19.227
2009	NC	W	NF	2	1	3			29	25	6.542	17.269	71		17.269	0.023	25			32.467
2009	NC	W	F	2	1	4			77	80	8.95	29.47	72		29.47	0.032	80			33.967
2009	NC	NW	NF	2	2	1			49	26	6.175	17.636	72		17.636	0.026	26			40.267
2009	NC	NW	F	2	2	2			123	89	7.06	28.52	72		28.52	0.042	89			26.3
2009	NC	W	NF	2	2	3			66	38	8.173	15.332	72		15.332	0.012	38			31
2009	NC	W	F	2	2	4			56	44	6.012	18.94	72		18.94	0.03	44			21.367
2009	NC	NW	NF	2	3	1			29	19	4.965	15.375	73		15.375	0.029	19			29.9
2009	NC	NW	F	2	3	2			51	42	10.405	25.929	72		25.929	0.021	42			36.067
2009	NC	W	NF	2	3	3			31	57	7.1	17.347	73		17.347	0.02	57			30.9
2009	NC	W	F	2	3	4			52	87	7.017	24.82	73		24.82	0.035	87			34.233
2009	NC	NW	NF	3	1	1			101	97	7.495	21.08	70		21.08	0.026	97			18.7
2009	NC	NW	F	3	1	2			170	106	8.985	25.555	70		25.555	0.026	106			37.433
2009	NC	W	NF	3	1	3			62	70	6.858	16.765	70		16.765	0.021	70			29.8
2009	NC	W	F	3	1	4			115	103	9.315	30.875	70		30.875	0.033	103			36.2
2009	NC	NW	NF	3	2	1			126	89	7.46	24.54	70		24.54	0.033	89			41.667
2009	NC	NW	F	3	2	2			86	88	9.225	35.58	71		35.58	0.04	88			36.7
2009	NC	W	NF	3	2	3			96	57	6.5	20.47	71		20.47	0.03	57			37.2
2009	NC	W	F	3	2	4			115	92	7.37	37.365	71		37.365	0.057	92			22.633
2009	NC	NW	NF	3	3	1			113	149	5.85	24.49	71		24.49	0.045	149			23.6
2009	NC	NW	F	3	3	2			135	82	9.374	39.435	72		39.435	0.045	82			32.5
2009	NC	W	NF	3	3	3			70	103	5.05	16.36	72		16.36	0.031	103			25.567
2009	NC	W	F	3	3	4			103	101	6.7	29.685	72		29.685	0.048	101			39.133
2009	MC	NW	NF	1	1	1			90	115	5.465	11.96	64		14.425	0.047	115			30.3
2009	MC	NW	F	1	1	2			112	71	6.49	15.269	64		18.759	0.064	71			28.167
2009	MC	W	NF	1	1	3			84	62	5.4	12.8	64		15.2	0.051	62			38.867
2009	MC	W	F	1	1	4			55	125	5.045	17.605	64		19.65	0.076	125			36.833
2009	MC	NW	NF	1	2	1			49	97	4.006	13.065	64		14.071	0.052	97			29.3
2009	MC	NW	F	1	2	2			53	110	6.147	21.09	65		24.237	0.093	110			49.067
2009	MC	W	NF	1	2	3			28	46	4.045	13.369	65		14.415	0.053	46			32
2009	MC	W	F	1	2	4			56	92	4.435	18.27	64		19.705	0.08	92			29.433
2009	MC	NW	NF	1	3	1			17	51	4.91	16.01	65		17.92	0.067	51			36.533
2009	MC	NW	F	1	3	2			83	82	5.735	20.229	65		22.964	0.088	82			40.133
2009	MC	W	NF	1	3	3			40	89	4.759	12.163	65		13.922	0.047	89			24.633
2009	MC	W	F	1	3	4			100	125	5.205	20.675	66		22.88	0.089	125			34.433
2009	MC	NW	NF	2	1	1			13	62	4.31	13.105	66		14.415	0.051	62			25.167
2009	MC	NW	F	2	1	2			60	98	5.405	21.485	66		23.89	0.093	98			42.6
2009	MC	W	NF	2	1	3			65	68	5.11	11.625	66		13.735	0.044	68			24
2009	MC	W	F	2	1	4			36	13	3.824	13.85	67		14.674	0.054	13			31.467
2009	MC	NW	NF	2	2	1			78	75	5.435	12.27	67		14.705	0.046	75			35.967
2009	MC	NW	F	2	2	2			49	33	5.3	22.292	67		24.592	0.096	33			41.733
2009	MC	W	NF	2	2	3			75	51	4.415	9.7	67		11.115	0.033	51			14.167
2009	MC	W	F	2	2	4			120	32	5.285	18.021	68		20.306	0.074	32			44.4
2009	MC	NW	NF	2	3	1			68	52	4.95	12.46	68		14.41	0.046	52			39.5
2009	MC	NW	F	2	3	2			51	52	5.267	15.968	68		18.235	0.064	52			29.933
2009	MC	W	NF	2	3	3			58	85	5.014	12.09	68		14.104	0.045	85			22.8
2009	MC	W	F	2	3	4			96	75	5.275	13.02	68		15.295	0.049	75			30.967
2009	MC	NW	NF	3	1	1			69	64	4.535	9.435	67		10.97	0.032	64			25.867
2009	MC	NW	F	3	1	2			47	46	4.247	13.044	67		14.292	0.05	46			34.833
2009	MC	W	NF	3	1	3			89	80	4.565	11.36	68		12.925	0.041	80			29.7
2009	MC	W	F	3	1	4			210	139	5.22	27.625	68		29.845	0.121	139			38.6
2009	MC	NW	NF	3	2	1			65	40	4.08	7.385	68		8.465	0.021	40			31.9
2009	MC	NW	F	3	2	2			111	81	5.27	22.91	68		25.18	0.098	81			44.4
2009	MC	W	NF	3	2	3			61	49	4.162	11.658	68		12.82	0.042	49			41.033
2009	MC	W	F	3	2	4			59	60	3.753	11.135	69		11.888	0.039	60			47.2
2009	MC	NW	NF	3	3	1			23	15	4.273	8.438	69		9.71	0.026	15			34.3
2009	MC	NW	F	3	3	2			19	21	4.922	15.138	69		17.06	0.059	21			36.767
2009	MC	W	NF	3	3	3			36	36	3.969	10.085	69		11.054	0.034	36			34.6
2009	MC	W	F	3	3	4			83	59	5.505	19.76	69		22.265	0.081	59			36.5
2009	HC	NW	NF	1	1	1			56	44	3.09	7.126	64		9.216	0.096	44			30.367
2009	HC	NW	F	1	1	2			132	53	4.18	17.094	64		20.274	0.251	53			43.867
2009	HC	W	NF	1	1	3			72	90	3.083	8.03	64		10.113	0.11	90			25.6
2009	HC	W	F	1	1	4			55	76	3.775	15.26	64		18.035	0.223	76			32.4
2009	HC	NW	NF	1	2	1			34	20	3.375	9.811	64		12.186	0.138	20			30
2009	HC	NW	F	1	2	2			50		2.994	13.312	65		15.306	0.189				40.267
2009	HC	W	NF	1	2	3			24	26	2.9	6.6	64		8.5	0.088	26			30.3
2009	HC	W	F	1	2	4			98	28	4.144	16.492	64		19.637	0.242	28			19.533
2009	HC	NW	NF	1	3	1			72	77	3.395	8.865	64		11.26	0.123	77			21.067
2009	HC	NW	F	1	3	2			135	85	4.14	14.195	64		17.335	0.206	85			34.333
2009	HC	W	NF	1	3	3			93	78	4.188	11.335	64		14.523	0.161	78			27.3
2009	HC	W	F	1	3	4			126	63	4.361	13.77	65		17.131	0.196	63			29.167
2009	HC	NW	NF	2	1	1			103	56	3.795	9.69	65		12.485	0.134	56			32.633
2009	HC	NW	F	2	1	2			66	62	3.047	13.04	65		15.087	0.185	62			40.667
2009	HC	W	NF	2	1	3			49	25	2.842	7.743	65		9.585	0.104	25			33.3
2009	HC	W	F	2	1	4			107	55	4.156	13.705	66		16.861	0.192	55			42.567
2009	HC	NW	NF	2	2	1			33	17	2.786	9.191	66		10.977	0.124	17			30
2009	HC	NW	F	2	2	2			83	84	4.253	15.98	66		19.233	0.227	84			40.867
2009	HC	W	NF	2	2	3			54	45	4.069	11.45	66		14.519	0.158	45			33.333
2009	HC	W	F	2	2	4			36	31	3.6	9.457	66		12.057	0.128	31			30.067
2009	HC	NW	NF	2	3	1			24	7	3.108	6.95	66		9.058	0.09	7			28.9
2009	HC	NW	F	2	3	2			113	68	4.46	17.885	66		21.345	0.256	68			47.533
2009	HC	W	NF	2	3	3			17	13	2.289	5.66	67		6.949	0.07	13			29.3
2009	HC	W	F	2	3	4			52	19	3.595	6.908	67		9.503	0.088	19			28.5
2009	HC	NW	NF	3	1	1			59	72	4.078	8.725	66		11.803	0.117	72			44.233
2009	HC	NW	F	3	1	2			50	32	3.288	7.229	66		9.518	0.094	32			23.267
2009	HC	W	NF	3	1	3			167	55	2.576	6.915	66		8.491	0.09	55			36.333
2009	HC	W	F	3	1	4			53	58	3.506	10.355	66		12.861	0.142	58			29.633
2009	HC	NW	NF	3	2	1			82	34	3.744	10.735	67		13.479	0.145	34			20.733
2009	HC	NW	F	3	2	2			39	52	4.173	16.725	67		19.898	0.235	52			48.7
2009	HC	W	NF	3	2	3			47	29	3.074	8.35	67		10.424	0.11	29			25.667
2009	HC	W	F	3	2	4			15	48	2.74	13.28	67		15.02	0.183	48			27.567
2009	HC	NW	NF	3	3	1			25	52	3.275	8.395	67		10.67	0.11	52			47.167
2009	HC	NW	F	3	3	2			206	67	4.61	12.84	67		16.45	0.177	67			33.233
2009	HC	W	NF	3	3	3			28	15	3.382	7.473	67		9.855	0.097	15			35
2009	HC	W	F	3	3	4			85	68	3.945	14.135	68		17.08	0.193	68			35.367
2010	NC	NW	NF	1	1	1	0	0.224	39	63	10.08	25.989	41	0.224	25.989	0.038	63	0.813	97.531
2010	NC	NW	F	1	1	2	0	0.198	51	22	13.675	28.069	42	0.198	28.069	0.025	22	2.838	110.137
2010	NC	W	NF	1	1	3	0	0.081	77	46	11.85	26.767	42	0.081	26.767	0.03	46	2.144	74.104
2010	NC	W	F	1	1	4	0	0.121	93	55	15.945	32.4	42	0.121	32.4	0.025	55	3.673	108.923
2010	NC	NW	NF	1	2	1	0	0.097	23	12	8.65	24.057	42	0.097	24.057	0.042	12	2.756	89.872
2010	NC	NW	F	1	2	2	0	0.255	43	48	10.235	24.7	43	0.255	24.7	0.033	48	4.684	93.056
2010	NC	W	NF	1	2	3	0	0.141	92	33	12.805	24.933	43	0.141	24.933	0.022	33	3.212	187.26
2010	NC	W	F	1	2	4	0	0.117	96	34	14.885	29.006	43	0.117	29.006	0.022	34	2.739	84.033
2010	NC	NW	NF	1	3	1	0	0.118	27	17	9.838	30.418	44	0.118	30.418	0.048	17	4.242	120.753
2010	NC	NW	F	1	3	2	0	0.125	31	16	8.789	22.583	44	0.125	22.583	0.036	16	3.331	85.724
2010	NC	W	NF	1	3	3	0	0.084	59	30	13.485	29.8	44	0.084	29.8	0.027	30	2.089	128.468
2010	NC	W	F	1	3	4	0	0.124	76	18	13.47	30.594	44	0.124	30.594	0.029	18	4.407	135.338
2010	NC	NW	NF	2	1	1	0	0.121	42	49	8.863	24.769	41	0.121	24.769	0.044	49	3.483	88.949
2010	NC	NW	F	2	1	2	0	0.117	129	125	10.35	36.616	41	0.117	36.616	0.062	125	5.295	153.623
2010	NC	W	NF	2	1	3	0	0.084	36	19	7.645	18.18	41	0.084	18.18	0.034	19	2.638	90.018
2010	NC	W	F	2	1	4	0	0.065	24	95	12.969	27.95	41	0.065	27.95	0.028	95	2.472	105.95
2010	NC	NW	NF	2	2	1	0	0.069	42	45	10.315	20.22	41	0.069	20.22	0.023	45	1.948	84.434
2010	NC	NW	F	2	2	2	0	0.173	85	48	10.325	25.8	41	0.173	25.8	0.037	48	3.452	78.347
2010	NC	W	NF	2	2	3	0	0.077	75	118	9.975	23.589	41	0.077	23.589	0.033	118	2.316	96.495
2010	NC	W	F	2	2	4	0	0.207	34	52	12.528	25.319	43	0.207	25.319	0.024	52	4.067	125.612
2010	NC	NW	NF	2	3	1	0	0.07	24	45	9.439	18.346	43	0.07	18.346	0.022	45	2.288	97.517
2010	NC	NW	F	2	3	2	0	0.107	37	96	11.025	31.428	43	0.107	31.428	0.043	96	4.121	115.338
2010	NC	W	NF	2	3	3	0	0.1	57	36	9.52	21.571	43	0.1	21.571	0.029	36	3.021	102.936
2010	NC	W	F	2	3	4	0	0.079	47	28	8.99	24.125	44	0.079	24.125	0.038	28	1.866	71.041
2010	NC	NW	NF	3	1	1	0	0.077	61	20	13.72	26.083	41	0.077	26.083	0.022	20	2.856	89.016
2010	NC	NW	F	3	1	2	0	0.116	22	14	15.273	33.854	41	0.116	33.854	0.03	14	2.872	84.476
2010	NC	W	NF	3	1	3	0	0.08	29	20	9.84	24.329	42	0.08	24.329	0.035	20	2.935	110.628
2010	NC	W	F	3	1	4	0	0.096	35	23	9.605	24.883	42	0.096	24.883	0.038	23	3.089	77.542
2010	NC	NW	NF	3	2	1	0	0.118	61	49	10.285	23.448	42	0.118	23.448	0.03	49	3.248	93.733
2010	NC	NW	F	3	2	2	0	0.116	71	40	8.66	24.848	42	0.116	24.848	0.045	40	2.835	73.439
2010	NC	W	NF	3	2	3	0	0.094	37	24	9.475	23.669	42	0.094	23.669	0.036	24	2.915	86.819
2010	NC	W	F	3	2	4	0	0.12	62	47	11.985	28.955	43	0.12	28.955	0.033	47	4.409	138.815
2010	NC	NW	NF	3	3	1	0	0.083	82	26	11.52	20.845	43	0.083	20.845	0.019	26	3.638	122.735
2010	NC	NW	F	3	3	2	0	0.14	195	39	20.47	32.762	43	0.14	32.762	0.014	39	3.013	113.278
2010	NC	W	NF	3	3	3	0	0.081	95	29	13.255	19.457	43	0.081	19.457	0.011	29	1.48	62.287
2010	NC	W	F	3	3	4	0	0.149	90	39	11.635	29.286	44	0.149	29.286	0.034	39	3.009	80.069
2010	MC	NW	NF	1	1	1	0.013	0.058	87	31	12.25	10.243	44	0.071	19.493	0.055	31	2.172	128.775
2010	MC	NW	F	1	1	2	0.037	0.133	125	35	11.615	16.628	45	0.17	25.243	0.101	35	2.4	79.995
2010	MC	W	NF	1	1	3	0.017	0.045	86	23	9.73	14.605	45	0.062	21.335	0.086	23	1.21	77.861
2010	MC	W	F	1	1	4	0.027	0.083	69	52	14.99	16.197	45	0.11	28.187	0.098	52	11.354	109.431
2010	MC	NW	NF	1	2	1	0.008	0.038	27	8	9.42	11.638	45	0.046	18.057	0.064	8	0.915	71.822
2010	MC	NW	F	1	2	2	0.016	0.045	77	18	13.12	13.894	45	0.061	24.014	0.081	18	1.597	98.507
2010	MC	W	NF	1	2	3	0.011	0.039	29	14	10.007	10.792	46	0.05	17.799	0.056	14	1.307	104.589
2010	MC	W	F	1	2	4	0.024	0.062	52	24	15.07	15.359	46	0.086	27.429	0.09	24	1.807	132.192
2010	MC	NW	NF	1	3	1	0.01	0.047	65	24	10.93	9.128	46	0.057	17.058	0.044	24	1.112	72.275
2010	MC	NW	F	1	3	2	0.053	0.058	55	38	16.47	13.086	46	0.11	26.556	0.073	38	1.694	106.326
2010	MC	W	NF	1	3	3	0.009	0.039	54	14	9.815	12.754	46	0.048	19.569	0.071	14	1.458	166.629
2010	MC	W	F	1	3	4	0.041	0.066	80	35	13.605	11.877	46	0.107	22.482	0.064	35	1.341	83.179
2010	MC	NW	NF	2	1	1	0.017	0.026	37	28	10.235	9.857	45	0.043	17.092	0.051	28	0.699	72.322
2010	MC	NW	F	2	1	2	0.029	0.027	66	82	13.2	12.841	45	0.055	23.041	0.073	82	0.971	104.054
2010	MC	W	NF	2	1	3	0.018	0.037	56	21	9.13	8.757	45	0.055	14.887	0.043	21	0.692	72.86
2010	MC	W	F	2	1	4	0.004	0.038	72	14	12.155	13	45	0.042	22.155	0.074	14	0.872	101.049
2010	MC	NW	NF	2	2	1	0.027	0.039	32	27	9.913	11.529	45	0.066	18.442	0.063	27	1.315	121.747
2010	MC	NW	F	2	2	2	0.028	0.047	57	89	14.335	13.421	46	0.075	24.756	0.076	89	0.794	88.19
2010	MC	W	NF	2	2	3	0.017	0.028	73	73	9.135	8.782	46	0.045	14.917	0.042	73	0.501	54.423
2010	MC	W	F	2	2	4	0.029	0.06	69	98	15.075	11.9	46	0.089	23.975	0.064	98	2.068	107.544
2010	MC	NW	NF	2	3	1	0.036	0.033	60	80	11.43	10.897	46	0.069	19.327	0.057	80	1.02	92.083
2010	MC	NW	F	2	3	2	0.019	0.052	79	52	11.355	9.832	46	0.071	18.187	0.05	52	1.369	108.074
2010	MC	W	NF	2	3	3	0.03	0.059	118	132	12.055	9.617	46	0.089	18.672	0.048	132	0.963	61.355
2010	MC	W	F	2	3	4	0.025	0.054	85	115	12.47	10.62	52	0.079	20.09	0.049	115	1.192	110.87
2010	MC	NW	NF	3	1	1	0.006	0.028	56	26	9.695	8.964	44	0.034	15.659	0.045	26	0.797	90.008
2010	MC	NW	F	3	1	2	0.005	0.046	53	20	12.445	11.039	44	0.051	20.484	0.061	20	1.277	93.983
2010	MC	W	NF	3	1	3	0.022	0.043	31	7	9.615	11.129	44	0.065	17.744	0.062	7	1.102	111.746
2010	MC	W	F	3	1	4	0.041	0.039	126	60	16.345	11.907	44	0.08	25.252	0.067	60	1.496	108.011
2010	MC	NW	NF	3	2	1	0.006	0.029	30	40	7.717	8.036	44	0.036	12.753	0.038	40	0.861	87.871
2010	MC	NW	F	3	2	2	0.025	0.04	65	41	14.545	11.29	44	0.065	22.835	0.063	41	1.198	101.303
2010	MC	W	NF	3	2	3	0.018	0.04	36	21	8.675	10.239	44	0.059	15.914	0.055	21	1.379	96.035
2010	MC	W	F	3	2	4	0.009	0.053	43	28	10.047	9.772	45	0.062	16.819	0.05	28	1.543	89.639
2010	MC	NW	NF	3	3	1	0.017	0.036	20	11	11.1	9.127	45	0.053	17.227	0.045	11	1.195	106.071
2010	MC	NW	F	3	3	2	0.019	0.067	55	18	17.665	11.039	45	0.086	25.704	0.06	18	1.742	124.87
2010	MC	W	NF	3	3	3	0.015	0.029	53	18	9.585	7.15	45	0.044	13.735	0.031	18	1.267	93.881
2010	MC	W	F	3	3	4	0.023	0.045	77	9	16.14	14.6	45	0.068	27.74	0.086	9	1.527	129.228
2010	HC	NW	NF	1	1	1	0.025	0.025	58	12	9.05	6.75	46	0.05	14.8	0.125	12	0.971	121.348
2010	HC	NW	F	1	1	2	0.059	0.044	204	57	17.08	11.014	48	0.104	27.094	0.209	57	1.516	109.376
2010	HC	W	NF	1	1	3	0.048	0.012	73	26	11.23	8.135	48	0.06	18.365	0.149	26	0.319	77.208
2010	HC	W	F	1	1	4	0.078	0.035	123	29	17.06	9.341	48	0.113	25.401	0.174	29	2.434	247.79
2010	HC	NW	NF	1	2	1	0.04	0.025	51	49	10.29	7.806	48	0.065	17.096	0.142	49	0.731	111.982
2010	HC	NW	F	1	2	2	0.073	0.057	28	44	14.093	7.973	48	0.13	21.066	0.145	44	2.043	123.569
2010	HC	W	NF	1	2	3	0.056	0.025	28	55	9.815	6.812	47	0.081	15.627	0.124	55	0.758	94.746
2010	HC	W	F	1	2	4	0.119	0.036	51	64	14.755	7.856	47	0.155	21.611	0.146	64	1.394	141.018
2010	HC	NW	NF	1	3	1	0.166	0.03	56	69	11.63	7.917	47	0.196	18.547	0.147	69	0.81	106.783
2010	HC	NW	F	1	3	2	0.189	0.043	37	61	19.347	7.858	48	0.232	26.205	0.143	61	1.933	132.937
2010	HC	W	NF	1	3	3	0.097	0.035	24	34	11.971	7.666	48	0.132	18.636	0.139	34	1.063	103.558
2010	HC	W	F	1	3	4	0.156	0.06	37	63	16.694	9.341	48	0.216	25.035	0.174	63	2.207	127.795
2010	HC	NW	NF	2	1	1	0.048	0.073	42	59	11.34	9.938	51	0.122	20.278	0.175	59	2.714	137.071
2010	HC	NW	F	2	1	2	0.105	0.081	55	94	15.96	11.339	51	0.186	26.299	0.203	94	2.919	134.962
2010	HC	W	NF	2	1	3	0.023	0.02	31	36	7.81	6.416	51	0.043	13.226	0.106	36	0.608	87.864
2010	HC	W	F	2	1	4	0.095	0.066	41	79	12.04	9.944	51	0.162	20.984	0.175	79	2.271	116.651
2010	HC	NW	NF	2	2	1	0.025	0.052	28	40	9.542	8.806	51	0.077	17.348	0.153	40	1.445	111.131
2010	HC	NW	F	2	2	2	0.051	0.034	46	53	12.205	8.965	51	0.085	20.17	0.156	53	1.286	112.836
2010	HC	W	NF	2	2	3	0.028	0.023	22	17	7.633	8	52	0.05	14.633	0.135	17	0.521	68.594
2010	HC	W	F	2	2	4	0.057	0.022	28	12	11.387	10.46	52	0.078	20.847	0.182	12	2.101	233.426
2010	HC	NW	NF	2	3	1	0.02	0.025	30	18	7.895	7.656	52	0.045	14.551	0.128	18	0.777	117.143
2010	HC	NW	F	2	3	2	0.079	0.047	25	27	14.4	10.3	52	0.126	23.7	0.179	27	1.496	147.389
2010	HC	W	NF	2	3	3	0.016	0.02	6	5	6.44	5.86	52	0.036	11.3	0.093	5	0.57	102.472
2010	HC	W	F	2	3	4	0.016	0.033	49	21	13.94	10.2	53	0.05	23.14	0.174	21	1.498	133.425
2010	HC	NW	NF	3	1	1	0.058	0.028	55	43	10.98	8.703	45	0.086	18.683	0.171	43	0.902	101.04
2010	HC	NW	F	3	1	2	0.121	0.033	23	20	11.706	9.205	47	0.154	19.911	0.175	20	0.991	121.293
2010	HC	W	NF	3	1	3	0.059	0.017	27	17	10.19	7.254	47	0.076	16.444	0.133	17	0.596	123.766
2010	HC	W	F	3	1	4	0.225	0.024	10	21	12.289	10.05	47	0.249	21.339	0.193	21	0.856	129.245
2010	HC	NW	NF	3	2	1	0.028	0.033	29	26	10.18	8.452	47	0.061	17.632	0.159	26	1.073	97.515
2010	HC	NW	F	3	2	2	0.033	0.043	53	26	17.545	10.665	47	0.076	27.21	0.206	26	1.059	92.765
2010	HC	W	NF	3	2	3	0.022	0.019	33	17	7.83	6.854	47	0.04	13.684	0.125	17	0.815	122.688
2010	HC	W	F	3	2	4	0.041	0.037	60	20	20.78	9.415	48	0.078	29.195	0.175	20	1.002	87.12
2010	HC	NW	NF	3	3	1	0.054	0.028	38	16	10.34	8.931	48	0.082	18.271	0.165	16	1.526	113.471
2010	HC	NW	F	3	3	2	0.343	0.029	13	21	11.327	9.419	48	0.372	19.746	0.175	21	1.322	137.52
2010	HC	W	NF	3	3	3	0.227	0.04	16	8	10.655	5.95	48	0.266	15.605	0.103	8	1.166	136.76
2010	HC	W	F	3	3	4	0.354	0.085	13	57	12.589	10.646	47	0.439	22.235	0.205	57	1.009	96.348
2011	NC	NW	NF	1	1	1	0	0.264	23	20	11.835	24.59	45	0.264	24.59	0.024	20
2011	NC	NW	F	1	1	2	0	0.314	25	27	11.909	29.796	45	0.314	29.796	0.033	27
2011	NC	W	NF	1	1	3	0	0	23	32	10.329	21.463	45	0	21.463	0.024	32
2011	NC	W	F	1	1	4	0	0.064	60	48	13.905	27.49	45	0.064	27.49	0.022	48
2011	NC	NW	NF	1	2	1	0	0.158	70	25	10.842	17.636	45	0.158	17.636	0.014	25
2011	NC	NW	F	1	2	2	0	0.245	73	51	16.542	35.667	45	0.245	35.667	0.026	51
2011	NC	W	NF	1	2	3	0	0.219	13	5	9.354	16.8	45	0.219	16.8	0.018	5
2011	NC	W	F	1	2	4	0	0.351	225	48	16.642	41.403	45	0.351	41.403	0.033	48
2011	NC	NW	NF	1	3	1	0	0.238	40	23	11.469	22.586	45	0.238	22.586	0.022	23
2011	NC	NW	F	1	3	2	0	0.496	25	14	13.848	32.436	45	0.496	32.436	0.03	14
2011	NC	W	NF	1	3	3	0	0.24	25	18	10.952	24.633	45	0.24	24.633	0.028	18
2011	NC	W	F	1	3	4	0	0.359	35	25	12.523	26.6	46	0.359	26.6	0.024	25
2011	NC	NW	NF	2	1	1	0	0.173	18	17	8.978	16.735	46	0.173	16.735	0.019	17
2011	NC	NW	F	2	1	2	0	0.141	32	52	11.219	34.467	46	0.141	34.467	0.045	52
2011	NC	W	NF	2	1	3	0	0.256	31	33	11.106	16.988	46	0.256	16.988	0.012	33
2011	NC	W	F	2	1	4	0	0.128	15	20	10.18	18.48	47	0.128	18.48	0.017	20
2011	NC	NW	NF	2	2	1	0	0.323	15	7	8.98	18.414	47	0.323	18.414	0.022	7
2011	NC	NW	F	2	2	2	0	0.319	14	25	15.564	27.524	47	0.319	27.524	0.016	25
2011	NC	W	NF	2	2	3	0	0.309	21	30	8.81	19.067	46	0.309	19.067	0.025	30
2011	NC	W	F	2	2	4	0	0.194	27	10	15.567	19.85	46	0.194	19.85	0.006	10
2011	NC	NW	NF	2	3	1	0	0.236	32	15	12.722	14.547	46	0.236	14.547	0.003	15
2011	NC	NW	F	2	3	2	0	0.272	9	30	9.489	25.939	46	0.272	25.939	0.038	30
2011	NC	W	NF	2	3	3	0	0.255	29	15	12.062	15.873	46	0.255	15.873	0.007	15
2011	NC	W	F	2	3	4	0	0.162	33	16	13.718	22.469	46	0.162	22.469	0.014	16
2011	NC	NW	NF	3	1	1	0	0.322	15	24	10.747	23.013	46	0.322	23.013	0.025	24
2011	NC	NW	F	3	1	2	0	0.552	17	9	10.329	19.733	46	0.552	19.733	0.02	9
2011	NC	W	NF	3	1	3	0	0.073	4	10	9.35	15.638	46	0.073	15.638	0.015	10
2011	NC	W	F	3	1	4	0	0.206	18	43	11.572	19.213	46	0.206	19.213	0.014	43
2011	NC	NW	NF	3	2	1	0	0.148	64	74	11.327	18.488	47	0.148	18.488	0.013	74
2011	NC	NW	F	3	2	2	0	0.501	18	38	10.061	20.035	47	0.501	20.035	0.021	38
2011	NC	W	NF	3	2	3	0	0.119	56	63	10.441	21.342	47	0.119	21.342	0.022	63
2011	NC	W	F	3	2	4	0	0.269	207	48	13.276	35.319	47	0.269	35.319	0.035	48
2011	NC	NW	NF	3	3	1	0	0.093	26	27	10.431	18.986	47	0.093	18.986	0.017	27
2011	NC	NW	F	3	3	2	0	0.487	36	32	13.494	25.663	47	0.487	25.663	0.019	32
2011	NC	W	NF	3	3	3	0	0.192	54	43	11.42	20.208	47	0.192	20.208	0.016	43
2011	NC	W	F	3	3	4	0	0.217	50	32	14.24	28.912	47	0.217	28.912	0.022	32
2011	MC	NW	NF	1	1	1	0.014	0.029	54	47	7.456	9.215	46	0.044	13.671	0.045	47
2011	MC	NW	F	1	1	2	0.051	0.085	102	198	11.124	11.435	46	0.136	19.558	0.061	198
2011	MC	W	NF	1	1	3	0.011	0.033	83	108	8.46	9.197	46	0.043	14.657	0.045	108
2011	MC	W	F	1	1	4	0.006	0.141	94	101	9.626	13.853	46	0.147	20.478	0.079	101
2011	MC	NW	NF	1	2	1	0.031	0.062	22	17	8.891	9.488	46	0.094	15.379	0.047	17
2011	MC	NW	F	1	2	2	0.161	0.125	5	35	12.08	10.954	46	0.286	20.034	0.058	35
2011	MC	W	NF	1	2	3	0.014	0.048	18	33	7.489	7.63	47	0.062	12.119	0.033	33
2011	MC	W	F	1	2	4	0.033	0.048	35	246	8.554	9.849	47	0.081	15.403	0.049	246
2011	MC	NW	NF	1	3	1	0.014	0.027	20	20	7.415	10.88	47	0.041	15.295	0.056	20
2011	MC	NW	F	1	3	2	0.085	0.03	47	64	9.677	12.245	47	0.115	18.922	0.066	64
2011	MC	W	NF	1	3	3	0.019	0.057	15	15	4.507	8.46	47	0.076	9.967	0.039	15
2011	MC	W	F	1	3	4	0.073	0.066	53	44	8.225	10.726	47	0.139	15.951	0.055	44
2011	MC	NW	NF	2	1	1	0.014	0	9	18	5.078	7.789	47	0.014	9.867	0.034	18
2011	MC	NW	F	2	1	2	0.007	0.151	52	50	11.91	14.9	47	0.158	23.81	0.084	50
2011	MC	W	NF	2	1	3	0.023	0.122	12	15	8.833	7.6	47	0.145	13.433	0.033	15
2011	MC	W	F	2	1	4	0.039	0.031	9	6	6.322	11.1	47	0.07	14.422	0.057	6
2011	MC	NW	NF	2	2	1	0.022	0.034	17	24	7.341	8.504	47	0.056	12.845	0.039	24
2011	MC	NW	F	2	2	2	0.036	0.311	23	20	12.643	10.555	47	0.347	20.198	0.054	20
2011	MC	W	NF	2	2	3	0.021	0.023	14	25	6.671	7.572	47	0.044	11.243	0.032	25
2011	MC	W	F	2	2	4	0.022	0.137	64	30	10.594	11.88	46	0.159	19.474	0.064	30
2011	MC	NW	NF	2	3	1	0.014	0.066	70	5	8.725	9.34	46	0.08	15.065	0.046	5
2011	MC	NW	F	2	3	2	0.024	0.062	56	36	10.273	14.089	46	0.086	21.362	0.08	36
2011	MC	W	NF	2	3	3	0.017	0.072	28	21	6.818	9.186	46	0.089	13.004	0.045	21
2011	MC	W	F	2	3	4	0.007	0.114	328	128	11.729	14.922	47	0.121	23.652	0.085	128
2011	MC	NW	NF	3	1	1	0.01	0.019	51	16	8.153	10.013	47	0.029	15.165	0.05	16
2011	MC	NW	F	3	1	2	0.032	0.139	20	13	7.735	12.7	47	0.171	17.435	0.069	13
2011	MC	W	NF	3	1	3	0.032	0.02	12	14	6.325	9.586	47	0.052	12.911	0.047	14
2011	MC	W	F	3	1	4	0.023	0.038	68	31	7.456	10.858	47	0.061	15.314	0.056	31
2011	MC	NW	NF	3	2	1	0.006	0.041	13	8	7.777	8.563	47	0.047	13.339	0.039	8
2011	MC	NW	F	3	2	2	0.007	0.13	65	24	9.37	11.163	47	0.137	17.532	0.058	24
2011	MC	W	NF	3	2	3	0.039	0.026	5	24	8.98	9.742	47	0.064	15.722	0.048	24
2011	MC	W	F	3	2	4	0.005	0.101	20	15	7.35	9.48	48	0.106	13.83	0.045	15
2011	MC	NW	NF	3	3	1	0.025	0.073	10	10	7.24	10.11	48	0.098	14.35	0.049	10
2011	MC	NW	F	3	3	2	0.029	0.114	47	24	10.56	19.909	48	0.143	27.469	0.117	24
2011	MC	W	NF	3	3	3	0.007	0.04	15	9	9.627	9.022	48	0.047	15.649	0.042	9
2011	MC	W	F	3	3	4	0.026	0.117	46	15	9.959	10.553	48	0.143	17.512	0.052	15
2011	HC	NW	NF	1	1	1	0.019	0.017	14	16	6.057	5.906	45	0.036	10.963	0.109	16
2011	HC	NW	F	1	1	2	0.091	0.08	86	20	7.728	12.475	45	0.17	19.203	0.255	20
2011	HC	W	NF	1	1	3	0.049	0.016	22	18	7.177	8.061	45	0.066	14.238	0.157	18
2011	HC	W	F	1	1	4	0.038	0.094	61		8.603	9.295	45	0.132	16.898	0.184
2011	HC	NW	NF	1	2	1	0.006	0.015	38	18	6.982	6.933	45	0.021	12.915	0.132	18
2011	HC	NW	F	1	2	2	0.022	0.078	75	32	8.979	7.844	45	0.099	15.822	0.152	32
2011	HC	W	NF	1	2	3	0.02	0.016	66	34	6.359	7.935	45	0.036	13.294	0.154	34
2011	HC	W	F	1	2	4	0.03	0.054	188	63	9.309	8.359	45	0.084	16.667	0.164	63
2011	HC	NW	NF	1	3	1	0.022	0.02	57	33	6.909	7.67	46	0.042	13.578	0.145	33
2011	HC	NW	F	1	3	2	0.015	0.054	148	22	8.53	8.418	46	0.069	15.948	0.161	22
2011	HC	W	NF	1	3	3	0.064	0.047	14	14	7.462	7.8	46	0.111	14.263	0.148	14
2011	HC	W	F	1	3	4	0.03	0.083	183	26	11.187	9.069	46	0.113	19.256	0.175	26
2011	HC	NW	NF	2	1	1	0.051	0.036	30	19	7.883	10.85	46	0.087	17.733	0.214	19
2011	HC	NW	F	2	1	2	0.023	0.143	148	36	9.4	15.381	46	0.166	23.781	0.313	36
2011	HC	W	NF	2	1	3	0.011	0.096	24	11	5.632	6.536	46	0.107	11.168	0.12	11
2011	HC	W	F	2	1	4	0.04	0.036	47	50	6.526	8.41	47	0.076	13.936	0.158	50
2011	HC	NW	NF	2	2	1	0.022	0.137	47	30	6.713	6.997	47	0.159	12.709	0.128	30
2011	HC	NW	F	2	2	2	0.089	0.142	34	30	7.447	8.19	47	0.231	14.637	0.153	30
2011	HC	W	NF	2	2	3	0.021	0.105	20	20	5.91	6.425	47	0.126	11.335	0.115	20
2011	HC	W	F	2	2	4	0.017	0.087	33	40	7.842	11.608	47	0.104	18.45	0.226	40
2011	HC	NW	NF	2	3	1	0.021	0.184	24	16	7.421	7.062	47	0.205	13.483	0.129	16
2011	HC	NW	F	2	3	2	0.044	0.102	25	60	10.304	8.372	47	0.145	17.676	0.157	60
2011	HC	W	NF	2	3	3	0.016	0.098	9	10	5.911	5.95	47	0.114	10.861	0.105	10
2011	HC	W	F	2	3	4	0.059	0.08	45	15	8.364	10.02	47	0.139	17.384	0.192	15
2011	HC	NW	NF	3	1	1	0.047	0.079	50	24	6.65	6.575	47	0.125	12.225	0.119	24
2011	HC	NW	F	3	1	2	0.005	0.225	39	8	10.816	9.025	47	0.23	18.841	0.171	8
2011	HC	W	NF	3	1	3	0.013	0.019	31	14	7.448	10.585	47	0.031	17.033	0.204	14
2011	HC	W	F	3	1	4	0.026	0.094	101	18	9.214	8.672	47	0.12	16.886	0.163	18
2011	HC	NW	NF	3	2	1	0.016	0.067	46	13	6.263	8.669	47	0.084	13.932	0.163	13
2011	HC	NW	F	3	2	2	0.094	0.13	11	15	11.336	9.547	46	0.224	19.883	0.186	15
2011	HC	W	NF	3	2	3	0.056	0.016	9	13	6.853	7.723	46	0.072	13.576	0.146	13
2011	HC	W	F	3	2	4	0.049	0.062	36	26	8.892	10.804	46	0.111	18.696	0.213	26
2011	HC	NW	NF	3	3	1	0.039	0.023	14	19	7.893	7.472	46	0.062	14.365	0.141	19
2011	HC	NW	F	3	3	2	0.042	0.129	64	30	10.478	11.223	46	0.171	20.702	0.222	30
2011	HC	W	NF	3	3	3	0.031	0.011	20	10	6.525	6.66	46	0.042	12.185	0.123	10
2011	HC	W	F	3	3	4	0.019	0.04	103	39	10.619	12.42	46	0.059	22.039	0.248	39
2012	NC	NW	NF	1	1	1	0	0.329	45	208	8.945	22.745	39	0.329	22.745	0.04	208	0.415	6.577
2012	NC	NW	F	1	1	2	0	0.355	34	63	9.35	21.315	39	0.355	21.315	0.033	63	1.424	17.033
2012	NC	W	NF	1	1	3	0	0.225	32	163	11.035	20.575	39	0.225	20.575	0.022	163	0.746	20.392
2012	NC	W	F	1	1	4	0	0.225	15	124	11.527	37.55	39	0.225	37.55	0.058	124	0.605	13.838
2012	NC	NW	NF	1	2	1	0	0.037	16	27	11.069	21.02	40	0.037	21.02	0.022	27	1.039	27.819
2012	NC	NW	F	1	2	2	0	0.235	35	28	12.775	44.225	40	0.235	44.225	0.062	28	1.008	11.382
2012	NC	W	NF	1	2	3	0	0.208	26	33	10.68	44.8	39	0.208	44.8	0.082	33	0.204	6.795
2012	NC	W	F	1	2	4	0	0.144	58	46	17.125	33.49	39	0.144	33.49	0.025	46	1.475	46.081
2012	NC	NW	NF	1	3	1	0	0.09	39	78	9.14	28.93	40	0.09	28.93	0.054	78	0.727	38.43
2012	NC	NW	F	1	3	2	0	0.326	52	98	12.015	37.39	40	0.326	37.39	0.053	98	1.179	36.501
2012	NC	W	NF	1	3	3	0	0.211	32	29	10.225	20	40	0.211	20	0.024	29	0.911	23.299
2012	NC	W	F	1	3	4	0	0.317	40	76	14.335	44.615	40	0.317	44.615	0.053	76	1.421	41.199
2012	NC	NW	NF	2	1	1	0	0.228	33	79	11.63	13.11	30	0.228	13.11	0.004	79	1.16	22.301
2012	NC	NW	F	2	1	2	0	0.087	48	97	12.57	27.065	30	0.087	27.065	0.038	97	0.705	38.744
2012	NC	W	NF	2	1	3	0	0.112	38	46	9.775	20.835	30	0.112	20.835	0.038	46	0.797	33.665
2012	NC	W	F	2	1	4	0	0.242	61	35	8.835	45.195	31	0.242	45.195	0.133	35	1.199	33.316
2012	NC	NW	NF	2	2	1	0	0.07	45	14	11.85	13.057	31	0.07	13.057	0.003	14	0.615	31.2
2012	NC	NW	F	2	2	2	0	0.161	29	105	14.79	30.525	31	0.161	30.525	0.034	105	1.364	39.957
2012	NC	W	NF	2	2	3	0	0.079	37	28	11.915	22.545	31	0.079	22.545	0.029	28	0.734	31.9
2012	NC	W	F	2	2	4	0	0.123	39	108	18.405	39.115	32	0.123	39.115	0.035	108	1.124	35.856
2012	NC	NW	NF	2	3	1	0	0.071	18	42	12.55	16.43	32	0.071	16.43	0.01	42	0.815	37.172
2012	NC	NW	F	2	3	2	0	0.102	63	66	17.805	22.805	32	0.102	22.805	0.009	66	1.401	33.837
2012	NC	W	NF	2	3	3	0	0.06	68	60	9.505	20.97	32	0.06	20.97	0.038	60	0.798	27.884
2012	NC	W	F	2	3	4	0	0.107	69	30	16.845	23.955	32	0.107	23.955	0.013	30	1.017	28.994
2012	NC	NW	NF	3	1	1	0	0.06	34	33	10.655	19.725	32	0.06	19.725	0.027	33	0.881	49.573
2012	NC	NW	F	3	1	2	0	0.481	48	75	16.045	33.665	32	0.481	33.665	0.034	75	1.144	18.084
2012	NC	W	NF	3	1	3	0	0.068	51	11	7.02	16.655	33	0.068	16.655	0.042	11	0.987	43.295
2012	NC	W	F	3	1	4	0	0.065	76	69	10.88	28.935	33	0.065	28.935	0.05	69	0.814	37.676
2012	NC	NW	NF	3	2	1	0	0.097	109	35	11.385	19.715	33	0.097	19.715	0.022	35	0.687	30.238
2012	NC	NW	F	3	2	2	0	0	41	29	17.3	29.315	33	0	29.315	0.021	29	1.133	36.904
2012	NC	W	NF	3	2	3	0	0.07	98	28	9.975	18.785	33	0.07	18.785	0.027	28	0.709	37.904
2012	NC	W	F	3	2	4	0	0.193	142	44	15.89	22.77	33	0.193	22.77	0.013	44	0.667	28.089
2012	NC	NW	NF	3	3	1	0	0.103	92	23	10.885	15.16	33	0.103	15.16	0.012	23	0.78	38.755
2012	NC	NW	F	3	3	2	0	0.141	52	34	12.515	26.435	33	0.141	26.435	0.034	34	0.717	19.622
2012	NC	W	NF	3	3	3	0	0.037	42	63	9.6	18.935	33	0.037	18.935	0.029	63	0.929	28.144
2012	NC	W	F	3	3	4	0	0.076	49	29	12.37	22.835	33	0.076	22.835	0.026	29	0.643	13.782
2012	MC	NW	NF	1	1	1	0.081	0.043	28	60	8.12	14.57	40	0.124	19.69	0.096	60	0.364	28.809
2012	MC	NW	F	1	1	2	0.044	0.041	50	120	8.105	17.055	40	0.085	22.16	0.117	120	0.606	43.908
2012	MC	W	NF	1	1	3	0.046	0.042	49	48	6.62	9.495	41	0.088	13.115	0.053	48	0.252	21.679
2012	MC	W	F	1	1	4	0.062	0.152	42	13	10.24	17.869	41	0.213	25.109	0.121	13	0.728	23.337
2012	MC	NW	NF	1	2	1	0.049	0.034	36	96	7.635	9.56	41	0.083	14.195	0.053	96	0.367	57.344
2012	MC	NW	F	1	2	2	0.114	0.132	37	116	9.685	13.53	41	0.246	20.215	0.086	116	0.852	66.3
2012	MC	W	NF	1	2	3	0.038	0.074	19	35	8.258	7.515	41	0.112	12.773	0.037	35	0.433	41.716
2012	MC	W	F	1	2	4	0.122	0.129	17	156	9.165	11.755	40	0.251	17.92	0.073	156	0.903	44.871
2012	MC	NW	NF	1	3	1	0.047	0.019	16	52	7.131	11.125	41	0.067	15.256	0.066	52	0.452	21.678
2012	MC	NW	F	1	3	2	0.032	0.036	51	46	11.385	11.055	41	0.068	19.44	0.065	46	0.404	11.099
2012	MC	W	NF	1	3	3	0.013	0.039	32	23	7.09	8.905	42	0.052	12.995	0.047	23	0.152	9.924
2012	MC	W	F	1	3	4	0.045	0.068	38	72	9.945	10.58	42	0.113	17.525	0.06	72	0.36	22.5
2012	MC	NW	NF	2	1	1	0.007	0.029	42	48	5.995	9.365	37	0.037	12.36	0.057	48	0.251	29.233
2012	MC	NW	F	2	1	2	0.029	0.166	36	120	10.395	9.425	37	0.195	16.82	0.058	120	0.626	22.051
2012	MC	W	NF	2	1	3	0.019	0.044	41	55	6.425	7.475	37	0.063	10.9	0.04	55	0.494	31.405
2012	MC	W	F	2	1	4	0.026	0.064	25	30	11.675	10.45	37	0.091	19.125	0.067	30	0.688	29.997
2012	MC	NW	NF	2	2	1	0.011	0.04	29	65	6.57	8.215	39	0.051	11.785	0.045	65	0.465	33.387
2012	MC	NW	F	2	2	2	0.037	0.052	36	45	11.005	10.21	41	0.089	18.215	0.059	45	0.508	24.772
2012	MC	W	NF	2	2	3	0.008	0	69	35	6.72	9.73	40	0.008	13.45	0.056	35	0.65	38.382
2012	MC	W	F	2	2	4	0.037	0.105	135	42	9.775	12.375	41	0.142	19.15	0.076	42	0.995	50.843
2012	MC	NW	NF	2	3	1	0.126	0.036	61	1	9.41	15	41	0.162	21.41	0.098	1	0.453	46.527
2012	MC	NW	F	2	3	2	0.015	0.137	47	8	6.12	21.6	41	0.152	24.72	0.151	8	0.542	36.133
2012	MC	W	NF	2	3	3	0.015	0.058	77	13	6.9	10.715	42	0.073	14.615	0.061	13	0.587	37.883
2012	MC	W	F	2	3	4	0.027	0.063	44	123	8.94	20.43	43	0.09	26.37	0.135	123	0.726	21.679
2012	MC	NW	NF	3	1	1	0.014	0.021	87	14	6.09	7.729	30	0.035	10.819	0.053	14	0.256	33.43
2012	MC	NW	F	3	1	2	0.035	0.043	48	20	6.75	11.37	30	0.077	15.12	0.093	20	0.665	49.696
2012	MC	W	NF	3	1	3	0.018	0.144	35	37	7.075	10.28	30	0.162	14.355	0.081	37	0.306	15.527
2012	MC	W	F	3	1	4	0.036	0.094	80	60	8.3	16.295	30	0.13	21.595	0.148	60	0.636	27.165
2012	MC	NW	NF	3	2	1	0.016	0.08	87	7	5.445	8.329	30	0.096	10.774	0.059	7	0.249	26.168
2012	MC	NW	F	3	2	2	0.008	0.038	29	20	5.4	17.545	30	0.046	19.945	0.162	20	0.789	43.29
2012	MC	W	NF	3	2	3		0.056		17	9.4	10.382	30		16.782	0.082	17	0.455	34.592
2012	MC	W	F	3	2	4	0.034	0.103	18	38	7.067	19.965	31	0.137	24.032	0.182	38	0.665	18.946
2012	MC	NW	NF	3	3	1	0.015	0.029	17	69	6.082	8.33	37	0.043	11.412	0.048	69	0.385	34.63
2012	MC	NW	F	3	3	2	0.018	0.099	24	145	10.35	15.785	37	0.118	23.135	0.115	145	1.656	83.068
2012	MC	W	NF	3	3	3	0.009	0.037	27	41	5.91	10.2	37	0.046	13.11	0.065	41	1.38	61.34
2012	MC	W	F	3	3	4	0.014	0.239	95	31	7.555	12.17	37	0.253	16.725	0.083	31	1.03	43.279
2012	HC	NW	NF	1	1	1	0.008	0.142	44	72	3.385	5.305	42	0.15	7.69	0.103	72	0.261	13.996
2012	HC	NW	F	1	1	2	0.048	0.046	55	26	7.52	8.845	42	0.094	15.365	0.187	26	0.609	34.268
2012	HC	W	NF	1	1	3	0.026	0.018	36	70	5.775	6.5	42	0.045	11.275	0.131	70	0.062	10.275
2012	HC	W	F	1	1	4	0.056	0.042	65	96	7.925	10.91	42	0.098	17.835	0.236	96	0.323	23.076
2012	HC	NW	NF	1	2	1	0.028	0.023	38	118	6.465	10.73	42	0.051	16.195	0.232	118	0.425	48.361
2012	HC	NW	F	1	2	2	0.033	0.029	65	162	9.65	10.55	44	0.062	19.2	0.217	162	0.724	51.71
2012	HC	W	NF	1	2	3	0.02	0.038	75	110	6.395	8.33	45	0.057	13.725	0.163	110	0.072	13.071
2012	HC	W	F	1	2	4	0.077	0.031	78	323	7.52	10.405	45	0.108	16.925	0.209	323	0.694	44.509
2012	HC	NW	NF	1	3	1	0.049	0.032	65	103	6.32	8.41	45	0.081	13.73	0.165	103	0.102	24.158
2012	HC	NW	F	1	3	2	0.079	0.05	40	426	8.975	14.19	45	0.129	22.165	0.293	426	0.752	40.011
2012	HC	W	NF	1	3	3	0.055	0.02	45	92	5.765	7.405	45	0.075	12.17	0.142	92	0.309	30.469
2012	HC	W	F	1	3	4	0.065	0.047	110	512	9.475	19.43	46	0.111	27.905	0.401	512	0.401	37.497
2012	HC	NW	NF	2	1	1	0.036	0.098	79	115	8.945	7.945	42	0.134	15.89	0.165	115	0.882	60.968
2012	HC	NW	F	2	1	2	0.042	0.069	98	85	9.72	13.36	40	0.111	22.08	0.309	85	1.449	63.172
2012	HC	W	NF	2	1	3	0.008	0.023	64	38	5.87	5.525	41	0.031	10.395	0.11	38	0.196	29.175
2012	HC	W	F	2	1	4	0.042	0.03	64	38	6.665	9.885	41	0.072	15.55	0.217	38	0.429	43.486
2012	HC	NW	NF	2	2	1	0.015	0.027	58	4	5.335	7.3	43	0.042	11.635	0.147	4	0.191	31.515
2012	HC	NW	F	2	2	2	0.021	0.057	132	8	7.45	8.325	44	0.077	14.775	0.166	8	0.585	52.612
2012	HC	W	NF	2	2	3	0.009	0.02	57	17	6.36	5.918	44	0.029	11.278	0.112	17	0.071	26.073
2012	HC	W	F	2	2	4	0.039	0.051	92	5	8.255	8.48	44	0.09	15.735	0.17	5	0.787	46.472
2012	HC	NW	NF	2	3	1	0.035	0.019	53	15	5.1	9.673	44	0.055	13.773	0.197	15	0.82	45.238
2012	HC	NW	F	2	3	2	0.023	0.036	210	16	10.49	29.494	44	0.058	38.984	0.648	16	0.637	37.489
2012	HC	W	NF	2	3	3	0.007	0.008	46	14	4.725	7.129	44	0.016	10.854	0.139	14	0.326	30.893
2012	HC	W	F	2	3	4	0.013	0.054	205	4	7.015	13.8	44	0.067	19.815	0.291	4	0.67	33.335
2012	HC	NW	NF	3	1	1	0.015	0.025	82	15	5.73	6.187	30	0.04	10.917	0.173	15	0.275	31
2012	HC	NW	F	3	1	2	0.043	0.052	60	20	6.625	12.955	30	0.095	18.58	0.398	20	0.575	45.616
2012	HC	W	NF	3	1	3	0.03	0.023	84	35	5.61	8.86	30	0.053	13.47	0.262	35	0.472	56.47
2012	HC	W	F	3	1	4	0.017	0.09	140	25	6.1	10.215	30	0.106	15.315	0.307	25	0.821	32.988
2012	HC	NW	NF	3	2	1	0.029	0.045	30	37	6.665	7.72	30	0.074	13.385	0.224	37	0.24	30.924
2012	HC	NW	F	3	2	2	0.035	0.071	54	98	9.335	9.245	30	0.106	17.58	0.275	98	1.009	22.425
2012	HC	W	NF	3	2	3	0.021	0.03	76	20	5.46	10.965	30	0.051	15.425	0.332	20	0.14	24.823
2012	HC	W	F	3	2	4	0.035	0.078	135	99	7.13	9.845	31	0.113	15.975	0.285	99	0.705	39.882
2012	HC	NW	NF	3	3	1	0.016	0.026	118	19	4.94	6.426	37	0.043	10.366	0.147	19	0.939	58.137
2012	HC	NW	F	3	3	2	0.048	0.244	158	91	10.35	6.21	37	0.292	15.56	0.141	91	0.66	45.599
2012	HC	W	NF	3	3	3	0.011	0.016	71	44	4.44	10.485	37	0.026	13.925	0.256	44	0.573	41.332
2012	HC	W	F	3	3	4	0.04	0.042	109	92	7.09	10.185	37	0.082	16.275	0.248	92	1.14	58.944
