# Supplementary material for: Overall grazing tolerance index (overall GTI) is not an ideal predictor for describing a single‐species tolerance to grazing
Source: Ecol Evol. 2019 Mar 12;9(7):4087–102. doi: 10.1002/ece3.5038 (PMC6468136; doi:10.1002/ece3.5038)
Supplement: Supplementary file 2 [file ECE3-9-4087-s002.xls]

## Sheet: Sheet1
Sampling dates	Clipping	Watering	Fertilizing	Block	Major quadrates	Sub quadrates	TNC (mg/g)	N(%)	Roots and rhizomes biomass(g)	Inflorescences biomass(g)	Leaves and culms biomass(g)	GA	SRA	SA	R/S
2009-06-18	NC	NW	NF	1	1	1	9.661	1.295	0.17	0	0.284	62.555	0	37.445	0.599
2009-06-18	NC	NW	F	1	1	2	10.089	1.483	0.205	0.051	0.375	59.429	8.082	32.488	0.481
2009-06-18	NC	W	NF	1	1	3	10.625	1.585	0.212	0	0.247	53.813	0	46.187	0.858
2009-06-18	NC	W	F	1	1	4	14.157	1.791	0.133	0	0.224	62.745	0	37.255	0.594
2009-06-18	NC	NW	NF	1	2	1	14.371	1.793	0.501	0	1.189	70.355	0	29.645	0.421
2009-06-18	NC	NW	F	1	2	2	15.121	2.28	0.178	0	0.305	63.147	0	36.853	0.584
2009-06-18	NC	W	NF	1	2	3	15.335	1.928	0.199	0.162	0.564	60.973	17.514	21.514	0.274
2009-06-18	NC	W	F	1	2	4	16.298	2.035	0.267	0.084	0.627	64.11	8.589	27.301	0.376
2009-06-18	NC	NW	NF	2	1	1	16.513	1.518	0.246	0	0.475	65.881	0	34.119	0.518
2009-06-18	NC	NW	F	2	1	2	16.727	2.346	0.491	0	1.013	67.354	0	32.646	0.485
2009-06-18	NC	W	NF	2	1	3	16.727	2.063	0.326	0	1.066	76.58	0	23.42	0.306
2009-06-18	NC	W	F	2	1	4	16.941	1.444	0.393	0	0.944	70.606	0	29.394	0.416
2009-06-18	NC	NW	NF	2	2	1	17.476	2.035	0.197	0	0.502	71.817	0	28.183	0.392
2009-06-18	NC	NW	F	2	2	2	17.797	2.205	0.371	0.032	0.658	62.017	3.016	34.967	0.538
2009-06-18	NC	W	NF	2	2	3	18.332	2.534	0.323	0	0.718	68.972	0	31.028	0.45
2009-06-18	NC	W	F	2	2	4	19.082	2.726	0.304	0	0.605	66.557	0	33.443	0.502
2009-06-18	MC	NW	NF	1	1	1	19.296	1.745	0.223	0	0.575	72.055	0	27.945	0.388
2009-06-18	MC	NW	F	1	1	2	19.51	1.559	0.402	0	0.857	68.07	0	31.93	0.469
2009-06-18	MC	W	NF	1	1	3	19.724	1.97	0.15	0	0.334	69.008	0	30.992	0.449
2009-06-18	MC	W	F	1	1	4	20.581	1.991	0.396	0	0.643	61.886	0	38.114	0.616
2009-06-18	MC	NW	NF	1	2	1	20.795	2.196	0.186	0	0.352	65.428	0	34.572	0.528
2009-06-18	MC	NW	F	1	2	2	21.437	2.395	0.228	0	0.506	68.937	0	31.063	0.451
2009-06-18	MC	W	NF	1	2	3	21.651	1.692	0.203	0	0.293	59.073	0	40.927	0.693
2009-06-18	MC	W	F	1	2	4	21.651	1.759	0.338	0.066	0.689	63.038	6.038	30.924	0.448
2009-06-18	MC	NW	NF	2	1	1	21.758	1.552	0.45	0	0.345	43.396	0	56.604	1.304
2009-06-18	MC	NW	F	2	1	2	21.758	1.856	0.316	0	0.407	56.293	0	43.707	0.776
2009-06-18	MC	W	NF	2	1	3	22.293	1.49	0.266	0	0.484	64.533	0	35.467	0.55
2009-06-18	MC	W	F	2	1	4	22.829	2.671	0.17	0.048	0.321	59.555	8.905	31.54	0.461
2009-06-18	MC	NW	NF	2	2	1	25.077	2.049	0.155	0	0.381	71.082	0	28.918	0.407
2009-06-18	MC	NW	F	2	2	2	25.612	2.326	0.378	0	0.579	60.502	0	39.498	0.653
2009-06-18	MC	W	NF	2	2	3	25.612	2.446	0.2	0	0.219	52.267	0	47.733	0.913
2009-06-18	MC	W	F	2	2	4	26.04	6.621	0.238	0	0.434	64.583	0	35.417	0.548
2009-06-18	HC	NW	NF	1	1	1	26.468	2.258	0.15	0	0.161	51.768	0	48.232	0.932
2009-06-18	HC	NW	F	1	1	2	27.753	2.414	0.248	0	0.282	53.208	0	46.792	0.879
2009-06-18	HC	W	NF	1	1	3	27.86	1.371	0.176	0	0.267	60.271	0	39.729	0.659
2009-06-18	HC	W	F	1	1	4	28.502	2.496	0.242	0	0.343	58.632	0	41.368	0.706
2009-06-18	HC	NW	NF	1	2	1	34.761	1.955	0.085	0	0.122	58.937	0	41.063	0.697
2009-06-18	HC	NW	F	1	2	2	30.751	2.824	0.255	0	0.23	47.423	0	52.577	1.109
2009-06-18	HC	W	NF	1	2	3	30.858	1.764	0.276	0	0.613	68.954	0	31.046	0.45
2009-06-18	HC	W	F	1	2	4	31.072	2.977	0.603	0	0.489	44.78	0	55.22	1.233
2009-06-18	HC	NW	NF	2	1	1	31.286	1.549	0.182	0	0.569	75.766	0	24.234	0.32
2009-06-18	HC	NW	F	2	1	2	31.714	1.527	0.209	0	0.315	60.115	0	39.885	0.663
2009-06-18	HC	W	NF	2	1	3	32.678	1.239	0.168	0	0.465	73.46	0	26.54	0.361
2009-06-18	HC	W	F	2	1	4	35.033	1.911	0.263	0	0.236	47.295	0	52.705	1.114
2009-06-18	HC	NW	NF	2	2	1	35.461	1.471	0.275	0.259	0.605	53.117	22.739	24.144	0.318
2009-06-18	HC	NW	F	2	2	2	37.388	3.554	0.202	0	0.43	68.038	0	31.962	0.47
2009-06-18	HC	W	NF	2	2	3	38.673	2.507	0.365	0	0.62	62.944	0	37.056	0.589
2009-06-18	HC	W	F	2	2	4	58.156	2.741	0.616	0	0.523	45.917	0	54.083	1.178
2009-06-29	NC	NW	NF	1	1	1	3.559	1.993	0.485	0.144	0.79	55.673	10.148	34.179	0.519
2009-06-29	NC	NW	F	1	1	2	5.807	2.302	0.391	0	0.579	59.691	0	40.309	0.675
2009-06-29	NC	W	NF	1	1	3	6.128	1.941	0.41	0.065	0.526	52.547	6.494	40.959	0.694
2009-06-29	NC	W	F	1	1	4	6.235	1.736	0.276	0	0.571	67.414	0	32.586	0.483
2009-06-29	NC	NW	NF	1	2	1	6.342	1.797	0.317	0.075	0.594	60.243	7.606	32.15	0.474
2009-06-29	NC	NW	F	1	2	2	6.985	1.969	0.643	0.112	0.896	54.27	6.784	38.946	0.638
2009-06-29	NC	W	NF	1	2	3	7.52	1.992	0.422	0.366	0.626	44.272	25.884	29.844	0.425
2009-06-29	NC	W	F	1	2	4	7.948	2.528	0.723	0.562	1.05	44.968	24.069	30.964	0.449
2009-06-29	NC	NW	NF	2	1	1	8.376	1.828	0.309	0.291	0.504	45.652	26.359	27.989	0.389
2009-06-29	NC	NW	F	2	1	2	8.591	2.114	0.388	0.168	0.862	60.79	11.848	27.362	0.377
2009-06-29	NC	W	NF	2	1	3	8.698	1.918	0.376	0.35	0.556	43.363	27.312	29.325	0.415
2009-06-29	NC	W	F	2	1	4	8.698	2.157	0.219	0	0.442	66.868	0	33.132	0.495
2009-06-29	NC	NW	NF	2	2	1	9.233	1.664	0.531	0.495	0.764	42.682	27.654	29.665	0.422
2009-06-29	NC	NW	F	2	2	2	9.34	1.571	0.68	0	0.56	45.161	0	54.839	1.214
2009-06-29	NC	W	NF	2	2	3	9.34	1.766	0.667	0	0.809	54.81	0	45.19	0.824
2009-06-29	NC	W	F	2	2	4	9.661	1.683	0.632	0.334	0.748	43.641	19.487	36.873	0.584
2009-06-29	MC	NW	NF	1	1	1	9.661	1.868	0.153	0	0.252	62.222	0	37.778	0.607
2009-06-29	MC	NW	F	1	1	2	9.768	2.251	0.261	0	0.298	53.309	0	46.691	0.876
2009-06-29	MC	W	NF	1	1	3	9.875	1.565	0.168	0.046	0.173	44.703	11.886	43.411	0.767
2009-06-29	MC	W	F	1	1	4	10.089	2.302	0.16	0	0.165	50.769	0	49.231	0.97
2009-06-29	MC	NW	NF	1	2	1	10.303	2.127	0.36	0.055	0.389	48.383	6.841	44.776	0.811
2009-06-29	MC	NW	F	1	2	2	10.839	2.667	0.179	0	0.233	56.553	0	43.447	0.768
2009-06-29	MC	W	NF	1	2	3	10.946	1.686	0.17	0	0.352	67.433	0	32.567	0.483
2009-06-29	MC	W	F	1	2	4	11.588	2.543	0.19	0	0.31	62	0	38	0.613
2009-06-29	MC	NW	NF	2	1	1	11.695	1.552	0.774	0	0.609	44.035	0	55.965	1.271
2009-06-29	MC	NW	F	2	1	2	11.802	2.627	0.155	0	0.315	67.021	0	32.979	0.492
2009-06-29	MC	W	NF	2	1	3	12.552	1.7	0.335	0	0.393	53.984	0	46.016	0.852
2009-06-29	MC	W	F	2	1	4	12.659	2.584	0.106	0	0.313	74.702	0	25.298	0.339
2009-06-29	MC	NW	NF	2	2	1	13.301	1.81	0.249	0	0.403	61.81	0	38.19	0.618
2009-06-29	MC	NW	F	2	2	2	13.943	2.08	0.225	0	0.304	57.467	0	42.533	0.74
2009-06-29	MC	W	NF	2	2	3	13.943	2.118	0.317	0	0.239	42.986	0	57.014	1.326
2009-06-29	MC	W	F	2	2	4	14.478	2.068	0.439	0	0.932	67.98	0	32.02	0.471
2009-06-29	HC	NW	NF	1	1	1	14.8	1.431	0.4	0	0.593	59.718	0	40.282	0.675
2009-06-29	HC	NW	F	1	1	2	15.014	1.287	0.429	0.051	0.968	66.851	3.522	29.627	0.421
2009-06-29	HC	W	NF	1	1	3	15.87	1.463	0.257	0.059	0.398	55.742	8.263	35.994	0.562
2009-06-29	HC	W	F	1	1	4	16.405	1.188	0.341	0.113	0.457	50.165	12.404	37.431	0.598
2009-06-29	HC	NW	NF	1	2	1	16.513	1.446	0.178	0	0.307	63.299	0	36.701	0.58
2009-06-29	HC	NW	F	1	2	2	16.62	1.579	0.314	0.138	0.613	57.559	12.958	29.484	0.418
2009-06-29	HC	W	NF	1	2	3	16.727	1.457	0.279	0.045	0.351	52	6.667	41.333	0.705
2009-06-29	HC	W	F	1	2	4	18.53	1.443	0.074	0	0.168	69.421	0	30.579	0.44
2009-06-29	HC	NW	NF	2	1	1	17.369	1.433	0.477	0	0.637	57.181	0	42.819	0.749
2009-06-29	HC	NW	F	2	1	2	17.69	1.336	0.331	0	0.549	62.386	0	37.614	0.603
2009-06-29	HC	W	NF	2	1	3	18.868	1.606	0.568	0	0.504	47.015	0	52.985	1.127
2009-06-29	HC	W	F	2	1	4	18.868	2.6	0.546	0	0.375	40.717	0	59.283	1.456
2009-06-29	HC	NW	NF	2	2	1	21.544	1.837	0.22	0	0.338	60.573	0	39.427	0.651
2009-06-29	HC	NW	F	2	2	2	23.685	1.685	0.341	0	0.333	49.407	0	50.593	1.024
2009-06-29	HC	W	NF	2	2	3	25.826	1.828	0.482	0	0.942	66.152	0	33.848	0.512
2009-06-29	HC	W	F	2	2	4	26.683	1.407	0.371	0	0.461	55.409	0	44.591	0.805
2009-07-11	NC	NW	NF	1	1	1	8.805	2.034	0.266	0	0.515	65.941	0	34.059	0.517
2009-07-11	NC	NW	F	1	1	2	13.836	1.874	0.403	0.152	0.44	44.221	15.276	40.503	0.681
2009-07-11	NC	W	NF	1	1	3	16.62	1.488	0.291	0	0.359	55.231	0	44.769	0.811
2009-07-11	NC	W	F	1	1	4	17.369	1.662	0.258	0.1	0.427	54.395	12.739	32.866	0.49
2009-07-11	NC	NW	NF	1	2	1	20.688	1.621	0.266	0.135	0.557	58.142	14.092	27.766	0.384
2009-07-11	NC	NW	F	1	2	2	21.33	1.934	0.28	0.049	0.658	66.667	4.965	28.369	0.396
2009-07-11	NC	W	NF	1	2	3	21.33	1.272	0.149	0.071	0.275	55.556	14.343	30.101	0.431
2009-07-11	NC	W	F	1	2	4	22.293	1.416	0.231	0	0.327	58.602	0	41.398	0.706
2009-07-11	NC	NW	NF	2	1	1	22.615	1.444	0.328	0	0.291	47.011	0	52.989	1.127
2009-07-11	NC	NW	F	2	1	2	22.615	1.428	0.233	0	0.49	67.773	0	32.227	0.476
2009-07-11	NC	W	NF	2	1	3	23.792	1.356	0.21	0	0.405	65.854	0	34.146	0.519
2009-07-11	NC	W	F	2	1	4	24.113	1.833	0.147	0	0.291	66.438	0	33.562	0.505
2009-07-11	NC	NW	NF	2	2	1	25.398	1.231	0.247	0	0.488	66.395	0	33.605	0.506
2009-07-11	NC	NW	F	2	2	2	25.826	1.571	0.214	0	0.455	68.012	0	31.988	0.47
2009-07-11	NC	W	NF	2	2	3	26.04	0.921	0.224	0.361	0.46	44.019	34.545	21.435	0.273
2009-07-11	NC	W	F	2	2	4	27.004	2.003	0.28	0	0.479	63.109	0	36.891	0.585
2009-07-11	MC	NW	NF	1	1	1	27.539	1.905	0.346	0	0.306	46.933	0	53.067	1.131
2009-07-11	MC	NW	F	1	1	2	28.181	1.456	0.216	0	0.203	48.449	0	51.551	1.064
2009-07-11	MC	W	NF	1	1	3	28.717	1.46	0.251	0	0.294	53.945	0	46.055	0.854
2009-07-11	MC	W	F	1	1	4	30.644	1.937	0.257	0	0.182	41.458	0	58.542	1.412
2009-07-11	MC	NW	NF	1	2	1	30.751	1.696	0.338	0	0.25	42.517	0	57.483	1.352
2009-07-11	MC	NW	F	1	2	2	30.858	1.784	0.472	0.034	0.374	42.5	3.864	53.636	1.157
2009-07-11	MC	W	NF	1	2	3	30.858	1.324	0.539	0	0.6	52.678	0	47.322	0.898
2009-07-11	MC	W	F	1	2	4	31.821	1.809	0.366	0	0.303	45.291	0	54.709	1.208
2009-07-11	MC	NW	NF	2	1	1	33.748	1.516	0.273	0.064	0.307	47.671	9.938	42.391	0.736
2009-07-11	MC	NW	F	2	1	2	34.283	1.866	0.473	0	0.403	46.005	0	53.995	1.174
2009-07-11	MC	W	NF	2	1	3	35.247	1.5	0.476	0	0.459	49.091	0	50.909	1.037
2009-07-11	MC	W	F	2	1	4	35.461	1.892	0.584	0	0.61	51.089	0	48.911	0.957
2009-07-11	MC	NW	NF	2	2	1	35.461	1.68	0.246	0	0.3	54.945	0	45.055	0.82
2009-07-11	MC	NW	F	2	2	2	36.21	1.914	0.406	0.096	0.462	47.925	9.959	42.116	0.728
2009-07-11	MC	W	NF	2	2	3	38.887	1.79	0.295	0	0.224	43.16	0	56.84	1.317
2009-07-11	MC	W	F	2	2	4	39.208	2.133	0.52	0.181	0.571	44.89	14.23	40.881	0.691
2009-07-11	HC	NW	NF	1	1	1	39.315	1.821	0.385	0.047	0.449	50.965	5.335	43.7	0.776
2009-07-11	HC	NW	F	1	1	2	39.743	1.369	0.959	0.945	1.143	37.512	31.014	31.474	0.459
2009-07-11	HC	W	NF	1	1	3	40.278	1.492	0.316	0	0.287	47.595	0	52.405	1.101
2009-07-11	HC	W	F	1	1	4	41.456	1.483	0.151	0	0.119	44.074	0	55.926	1.269
2009-07-11	HC	NW	NF	1	2	1	41.563	1.501	0.33	0	0.487	59.608	0	40.392	0.678
2009-07-11	HC	NW	F	1	2	2	44.668	1.563	0.241	0.14	0.249	39.524	22.222	38.254	0.62
2009-07-11	HC	W	NF	1	2	3	45.203	1.768	0.265	0.264	0.395	42.749	28.571	28.68	0.402
2009-07-11	HC	W	F	1	2	4	46.594	1.905	0.266	0.248	0.184	26.361	35.53	38.109	0.616
2009-07-11	HC	NW	NF	2	1	1	48.2	2.225	0.276	0.122	0.172	30.175	21.404	48.421	0.939
2009-07-11	HC	NW	F	2	1	2	53.446	2.037	0.391	0.121	0.322	38.609	14.508	46.882	0.883
2009-07-11	HC	W	NF	2	1	3	53.874	1.386	0.415	0.135	0.506	47.917	12.784	39.299	0.647
2009-07-11	HC	W	F	2	1	4	55.052	2.465	0.469	0.136	0.502	45.348	12.285	42.367	0.735
2009-07-11	HC	NW	NF	2	2	1	56.336	2.321	0.297	0	0.256	46.293	0	53.707	1.16
2009-07-11	HC	NW	F	2	2	2	57.086	1.956	0.298	0	0.213	41.683	0	58.317	1.399
2009-07-11	HC	W	NF	2	2	3	68.112	1.534	0.536	0	0.411	43.4	0	56.6	1.304
2009-07-11	HC	W	F	2	2	4	94.768	2.219	0.308	0	0.222	41.887	0	58.113	1.387
2009-07-20	NC	NW	NF	1	1	1	11.374	1.165	0.594	0.354	0.895	48.562	19.208	32.23	0.476
2009-07-20	NC	NW	F	1	1	2	12.337	1.622	0.395	0.112	0.506	49.951	11.056	38.993	0.639
2009-07-20	NC	W	NF	1	1	3	15.549	1.306	0.516	0.399	0.471	33.983	28.788	37.229	0.593
2009-07-20	NC	W	F	1	1	4	16.191	0.99	0.535	0.177	0.356	33.333	16.573	50.094	1.004
2009-07-20	NC	NW	NF	1	2	1	17.69	1.501	0.398	0.172	0.609	51.654	14.589	33.757	0.51
2009-07-20	NC	NW	F	1	2	2	17.797	1.719	0.53	0.571	0.725	39.704	31.271	29.025	0.409
2009-07-20	NC	W	NF	1	2	3	19.724	1.439	0.432	0.54	0.559	36.512	35.271	28.217	0.393
2009-07-20	NC	W	F	1	2	4	20.688	1.399	0.576	0.418	0.837	45.713	22.829	31.458	0.459
2009-07-20	NC	NW	NF	2	1	1	22.4	1.051	0.401	0.508	0.828	47.668	29.246	23.086	0.3
2009-07-20	NC	NW	F	2	1	2	23.15	1.547	0.346	0.343	0.766	52.646	23.574	23.78	0.312
2009-07-20	NC	W	NF	2	1	3	23.364	1.288	0.308	0.266	0.583	50.389	22.99	26.621	0.363
2009-07-20	NC	W	F	2	1	4	23.685	1.959	0.274	0.085	0.381	51.486	11.486	37.027	0.588
2009-07-20	NC	NW	NF	2	2	1	24.756	1.586	0.412	0	0.506	55.12	0	44.88	0.814
2009-07-20	NC	NW	F	2	2	2	24.97	1.183	0.481	0.255	0.768	51.064	16.955	31.981	0.47
2009-07-20	NC	W	NF	2	2	3	24.97	1.202	0.415	0	0.528	55.992	0	44.008	0.786
2009-07-20	NC	W	F	2	2	4	25.398	1.277	0.655	0.927	1.254	44.217	32.687	23.096	0.3
2009-07-20	MC	NW	NF	1	1	1	25.505	1.467	0.239	0	0.241	50.208	0	49.792	0.992
2009-07-20	MC	NW	F	1	1	2	26.468	1.944	0.306	0	0.328	51.735	0	48.265	0.933
2009-07-20	MC	W	NF	1	1	3	26.683	1.417	0.305	0.276	0.336	36.641	30.098	33.261	0.498
2009-07-20	MC	W	F	1	1	4	27.539	1.554	0.322	0.814	0.459	28.777	51.034	20.188	0.253
2009-07-20	MC	NW	NF	1	2	1	27.646	1.541	0.227	0.336	0.304	35.063	38.754	26.182	0.355
2009-07-20	MC	NW	F	1	2	2	27.86	1.573	0.342	0	0.564	62.252	0	37.748	0.606
2009-07-20	MC	W	NF	1	2	3	29.252	1.802	0.303	0	0.47	60.802	0	39.198	0.645
2009-07-20	MC	W	F	1	2	4	29.359	1.938	0.383	0.112	0.343	40.931	13.365	45.704	0.842
2009-07-20	MC	NW	NF	2	1	1	29.573	2.224	0.148	0	0.201	57.593	0	42.407	0.736
2009-07-20	MC	NW	F	2	1	2	29.787	2.577	0.229	0.329	0.226	28.827	41.964	29.209	0.413
2009-07-20	MC	W	NF	2	1	3	30.858	1.587	0.289	0.356	0.268	29.354	38.992	31.654	0.463
2009-07-20	MC	W	F	2	1	4	31.5	1.705	0.335	0.467	0.389	32.662	39.211	28.128	0.391
2009-07-20	MC	NW	NF	2	2	1	31.5	0.987	0.19	0	0.124	39.49	0	60.51	1.532
2009-07-20	MC	NW	F	2	2	2	32.035	1.427	0.607	0.419	0.563	35.431	26.369	38.2	0.618
2009-07-20	MC	W	NF	2	2	3	33.106	2.85	0.667	0	0.357	34.863	0	65.137	1.868
2009-07-20	MC	W	F	2	2	4	33.748	1.755	0.378	0.216	0.301	33.631	24.134	42.235	0.731
2009-07-20	HC	NW	NF	1	1	1	35.033	1.264	0.25	0.159	0.247	37.652	24.238	38.11	0.616
2009-07-20	HC	NW	F	1	1	2	35.461	1.558	0.161	0.544	0.225	24.194	58.495	17.312	0.209
2009-07-20	HC	W	NF	1	1	3	36.531	2.1	0.36	0.407	0.322	29.568	37.374	33.058	0.494
2009-07-20	HC	W	F	1	1	4	38.458	1.463	0.252	0.267	0.348	40.138	30.796	29.066	0.41
2009-07-20	HC	NW	NF	1	2	1	38.887	1.331	0.268	0	0.319	54.344	0	45.656	0.84
2009-07-20	HC	NW	F	1	2	2	39.743	1.398	0.167	0.208	0.223	37.291	34.783	27.926	0.387
2009-07-20	HC	W	NF	1	2	3	41.67	1.116	0.277	0.21	0.344	41.396	25.271	33.333	0.5
2009-07-20	HC	W	F	1	2	4	43.276	1.126	0.337	0.562	0.484	34.996	40.636	24.367	0.322
2009-07-20	HC	NW	NF	2	1	1	43.276	1.963	0.173	0.057	0.161	41.176	14.578	44.246	0.794
2009-07-20	HC	NW	F	2	1	2	44.346	1.431	0.284	0.493	0.376	32.611	42.758	24.631	0.327
2009-07-20	HC	W	NF	2	1	3	50.877	1.537	0.394	0.358	0.31	29.19	33.71	37.1	0.59
2009-07-20	HC	W	F	2	1	4	55.801	1.784	0.247	0.072	0.184	36.581	14.314	49.105	0.965
2009-07-20	HC	NW	NF	2	2	1	61.582	1.509	0.316	0.08	0.282	41.593	11.799	46.608	0.873
2009-07-20	HC	NW	F	2	2	2	63.188	1.454	0.274	0.116	0.205	34.454	19.496	46.05	0.854
2009-07-20	HC	W	NF	2	2	3	68.112	1.617	0.288	0.068	0.211	37.213	11.993	50.794	1.032
2009-07-20	HC	W	F	2	2	4	73.251	1.651	0.397	0	0.265	40.03	0	59.97	1.498
2009-07-31	NC	NW	NF	1	1	1	32.678	1.333	0.429	0.161	0.678	53.47	12.697	33.833	0.511
2009-07-31	NC	NW	F	1	1	2	33.855	1.571	0.65	0.018	0.889	57.097	1.156	41.747	0.717
2009-07-31	NC	W	NF	1	1	3	43.062	1.608	0.28	0	0.349	55.485	0	44.515	0.802
2009-07-31	NC	W	F	1	1	4	43.49	1.103	0.254	0.357	0.566	48.088	30.331	21.58	0.275
2009-07-31	NC	NW	NF	1	2	1	44.775	1.066	0.513	0.331	0.989	53.955	18.058	27.987	0.389
2009-07-31	NC	NW	F	1	2	2	46.487	1.308	0.467	0.771	0.411	24.924	46.756	28.32	0.395
2009-07-31	NC	W	NF	1	2	3	47.451	1.142	0.594	0.329	0.703	43.235	20.234	36.531	0.576
2009-07-31	NC	W	F	1	2	4	51.947	0.785	0.642	0.993	0.487	22.95	46.795	30.254	0.434
2009-07-31	NC	NW	NF	2	1	1	51.947	0.99	1.528	1.489	1.35	30.914	34.097	34.99	0.538
2009-07-31	NC	NW	F	2	1	2	52.054	1.495	0.684	0.391	0.949	46.887	19.318	33.794	0.51
2009-07-31	NC	W	NF	2	1	3	54.409	1.08	0.397	0.487	0.681	43.514	31.118	25.367	0.34
2009-07-31	NC	W	F	2	1	4	56.122	0.807	0.296	0.126	0.649	60.598	11.765	27.638	0.382
2009-07-31	NC	NW	NF	2	2	1	56.122	0.975	0.65	0.086	1.377	65.168	4.07	30.762	0.444
2009-07-31	NC	NW	F	2	2	2	57.193	0.984	0.761	0.558	1.055	44.44	23.505	32.056	0.472
2009-07-31	NC	W	NF	2	2	3	57.514	1.135	0.421	0.198	0.51	45.173	17.538	37.29	0.595
2009-07-31	NC	W	F	2	2	4	58.584	1.187	1.279	0.85	1.34	38.628	24.503	36.869	0.584
2009-07-31	MC	NW	NF	1	1	1	58.692	1.212	0.3	0.252	0.467	45.829	24.73	29.441	0.417
2009-07-31	MC	NW	F	1	1	2	59.869	1.072	0.575	0.534	0.779	41.261	28.284	30.456	0.438
2009-07-31	MC	W	NF	1	1	3	62.974	1.084	0.278	0.292	0.321	36.027	32.772	31.201	0.454
2009-07-31	MC	W	F	1	1	4	63.402	1.716	0.4	0.18	0.784	57.478	13.196	29.326	0.415
2009-07-31	MC	NW	NF	1	2	1	64.901	1.428	0.3	0.441	0.315	29.83	41.761	28.409	0.397
2009-07-31	MC	NW	F	1	2	2	65.543	1.304	0.39	0	0.487	55.53	0	44.47	0.801
2009-07-31	MC	W	NF	1	2	3	69.825	1.588	0.332	0	0.674	66.998	0	33.002	0.493
2009-07-31	MC	W	F	1	2	4	71.966	1.496	0.255	0	0.383	60.031	0	39.969	0.666
2009-07-31	MC	NW	NF	2	1	1	72.394	1.507	0.343	0	0.336	49.485	0	50.515	1.021
2009-07-31	MC	NW	F	2	1	2	73.251	1.285	0.469	0.41	0.438	33.257	31.131	35.611	0.553
2009-07-31	MC	W	NF	2	1	3	74.535	1.118	0.687	0.247	1.075	53.509	12.295	34.196	0.52
2009-07-31	MC	W	F	2	1	4	75.606	1.036	1.033	0.412	1.16	44.53	15.816	39.655	0.657
2009-07-31	MC	NW	NF	2	2	1	76.034	1.897	0.26	0	0.348	57.237	0	42.763	0.747
2009-07-31	MC	NW	F	2	2	2	77.64	1.398	0.412	0	0.545	56.949	0	43.051	0.756
2009-07-31	MC	W	NF	2	2	3	77.854	1.671	0.352	0.158	0.323	38.776	18.968	42.257	0.732
2009-07-31	MC	W	F	2	2	4	78.496	1.696	0.696	0	1.027	59.605	0	40.395	0.678
2009-07-31	HC	NW	NF	1	1	1	78.818	1.319	0.36	0	0.325	47.445	0	52.555	1.108
2009-07-31	HC	NW	F	1	1	2	79.995	1.641	0.212	0.158	0.183	33.092	28.571	38.336	0.622
2009-07-31	HC	W	NF	1	1	3	80.423	1.583	0.421	0.28	0.499	41.583	23.333	35.083	0.54
2009-07-31	HC	W	F	1	1	4	87.81	2.717	0.183	0	0.194	51.459	0	48.541	0.943
2009-07-31	HC	NW	NF	1	2	1	88.988	1.606	0.33	0	0.541	62.113	0	37.887	0.61
2009-07-31	HC	NW	F	1	2	2	89.737	1.027	0.395	0.148	0.681	55.637	12.092	32.271	0.476
2009-07-31	HC	W	NF	1	2	3	96.267	0.541	0.623	1.601	0.221	9.039	65.481	25.481	0.342
2009-07-31	HC	W	F	1	2	4	101.085	1.959	0.188	0	0.227	54.699	0	45.301	0.828
2009-07-31	HC	NW	NF	2	1	1	101.834	1.599	0.401	0	0.342	46.03	0	53.97	1.173
2009-07-31	HC	NW	F	2	1	2	105.688	1.27	0.344	0.199	0.119	17.976	30.06	51.964	1.082
2009-07-31	HC	W	NF	2	1	3	107.187	1.57	0.599	0.301	0.293	24.56	25.231	50.21	1.008
2009-07-31	HC	W	F	2	1	4	109.328	1.723	0.337	0.266	0.344	36.325	28.089	35.586	0.552
2009-07-31	HC	NW	NF	2	2	1	116.821	1.448	0.465	0.142	0.263	30.23	16.322	53.448	1.148
2009-07-31	HC	NW	F	2	2	2	121.853	2.035	0.415	0	0.4	49.08	0	50.92	1.037
2009-07-31	HC	W	NF	2	2	3	123.566	1.824	0.234	0	0.223	48.796	0	51.204	1.049
2009-07-31	HC	W	F	2	2	4	132.558	1.561	0.573	0.464	0.503	32.662	30.13	37.208	0.593
2009-08-13	NC	NW	NF	1	1	1	9.768
2009-08-13	NC	NW	F	1	1	2	11.695
2009-08-13	NC	W	NF	1	1	3	12.552
2009-08-13	NC	W	F	1	1	4	13.194
2009-08-13	NC	NW	NF	1	2	1	13.943
2009-08-13	NC	NW	F	1	2	2	14.157
2009-08-13	NC	W	NF	1	2	3	14.371
2009-08-13	NC	W	F	1	2	4	15.335
2009-08-13	NC	NW	NF	2	1	1	15.549
2009-08-13	NC	NW	F	2	1	2	17.369
2009-08-13	NC	W	NF	2	1	3	17.797
2009-08-13	NC	W	F	2	1	4	18.868
2009-08-13	NC	NW	NF	2	2	1	19.189
2009-08-13	NC	NW	F	2	2	2	19.296
2009-08-13	NC	W	NF	2	2	3	19.617
2009-08-13	NC	W	F	2	2	4	19.938
2009-08-13	MC	NW	NF	1	1	1	21.116
2009-08-13	MC	NW	F	1	1	2	21.223
2009-08-13	MC	W	NF	1	1	3	23.257
2009-08-13	MC	W	F	1	1	4	24.327
2009-08-13	MC	NW	NF	1	2	1	26.254
2009-08-13	MC	NW	F	1	2	2	26.576
2009-08-13	MC	W	NF	1	2	3	29.573
2009-08-13	MC	W	F	1	2	4	30.751
2009-08-13	MC	NW	NF	2	1	1	35.675
2009-08-13	MC	NW	F	2	1	2	35.996
2009-08-13	MC	W	NF	2	1	3	36.103
2009-08-13	MC	W	F	2	1	4	36.317
2009-08-13	MC	NW	NF	2	2	1	38.673
2009-08-13	MC	NW	F	2	2	2	38.887
2009-08-13	MC	W	NF	2	2	3	40.064
2009-08-13	MC	W	F	2	2	4	43.704
2009-08-13	HC	NW	NF	1	1	1	45.845
2009-08-13	HC	NW	F	1	1	2	47.023
2009-08-13	HC	W	NF	1	1	3	50.234
2009-08-13	HC	W	F	1	1	4	52.054
2009-08-13	HC	NW	NF	1	2	1	54.945
2009-08-13	HC	NW	F	1	2	2	57.942
2009-08-13	HC	W	NF	1	2	3	60.511
2009-08-13	HC	W	F	1	2	4	78.71
2009-08-13	HC	NW	NF	2	1	1	81.066
2009-08-13	HC	NW	F	2	1	2	84.384
2009-08-13	HC	W	NF	2	1	3	86.739
2009-08-13	HC	W	F	2	1	4	88.559
2009-08-13	HC	NW	NF	2	2	1	90.058
2009-08-13	HC	NW	F	2	2	2	91.129
2009-08-13	HC	W	NF	2	2	3	105.367
2009-08-13	HC	W	F	2	2	4	114.359
2009-08-23	NC	NW	NF	1	1	1	22.829	0.782	0.779	1.318	0.331	13.633	54.283	32.084	0.472
2009-08-23	NC	NW	F	1	1	2	29.359	1.127	0.571	0	0.469	45.096	0	54.904	1.217
2009-08-23	NC	W	NF	1	1	3	30.322	1.076	1.542	1.911	1.029	22.959	42.637	34.404	0.524
2009-08-23	NC	W	F	1	1	4	39.422	1.283	0.325	0	0.577	63.969	0	36.031	0.563
2009-08-23	NC	NW	NF	1	2	1	39.529	0.994	0.931	1.406	0.654	21.866	47.008	31.127	0.452
2009-08-23	NC	NW	F	1	2	2	42.634	1.443	1.397	0.372	0.689	28.031	15.134	56.835	1.317
2009-08-23	NC	W	NF	1	2	3	49.057	1.065	1.103	0.466	0.322	17.028	24.643	58.329	1.4
2009-08-23	NC	W	F	1	2	4	49.485	0.957	1.591	0.928	0.199	7.322	34.143	58.536	1.412
2009-08-23	NC	NW	NF	2	1	1	51.412	0.74	1.451	2.336	0.959	20.206	49.22	30.573	0.44
2009-08-23	NC	NW	F	2	1	2	52.375	0.833	0.696	0.912	0.946	37.04	35.709	27.251	0.375
2009-08-23	NC	W	NF	2	1	3	53.125	0.98	0.857	0.317	0.569	32.645	18.187	49.168	0.967
2009-08-23	NC	W	F	2	1	4	58.584	1.532	0.53	0	0.538	50.375	0	49.625	0.985
2009-08-23	NC	NW	NF	2	2	1	60.94	0.766	1.518	1.389	0.571	16.417	39.937	43.646	0.774
2009-08-23	NC	NW	F	2	2	2	61.903	1.288	0.998	0	0.988	49.748	0	50.252	1.01
2009-08-23	NC	W	NF	2	2	3	63.188	1.316	0.628	0	0.502	44.425	0	55.575	1.251
2009-08-23	NC	W	F	2	2	4	64.901	0.802	0.991	1.245	0.732	24.663	41.947	33.389	0.501
2009-08-23	MC	NW	NF	1	1	1	66.185	1.296	0.476	0.181	0.539	45.067	15.134	39.799	0.661
2009-08-23	MC	NW	F	1	1	2	68.219	1.241	1.08	0.418	0.323	17.738	22.954	59.308	1.457
2009-08-23	MC	W	NF	1	1	3	69.504	1.746	0.574	0	0.389	40.395	0	59.605	1.476
2009-08-23	MC	W	F	1	1	4	69.825	1.737	0.786	0.282	0.725	40.435	15.728	43.837	0.781
2009-08-23	MC	NW	NF	1	2	1	69.825	0.986	0.796	0.494	0.195	13.131	33.266	53.603	1.155
2009-08-23	MC	NW	F	1	2	2	69.932	1.129	0.854	0.388	0.408	24.727	23.515	51.758	1.073
2009-08-23	MC	W	NF	1	2	3	72.608	1.578	1.06	0	0.524	33.081	0	66.919	2.023
2009-08-23	MC	W	F	1	2	4	73.358	1.702	0.805	0	0.685	45.973	0	54.027	1.175
2009-08-23	MC	NW	NF	2	1	1	74.964	1.38	1.166	0	0.741	38.857	0	61.143	1.574
2009-08-23	MC	NW	F	2	1	2	78.068	1.021	0.802	0.72	0.334	17.996	38.793	43.211	0.761
2009-08-23	MC	W	NF	2	1	3	78.496	1.673	0.451	0	0.297	39.706	0	60.294	1.519
2009-08-23	MC	W	F	2	1	4	80.102	1.098	1.101	2.585	0.404	9.878	63.203	26.919	0.368
2009-08-23	MC	NW	NF	2	2	1	80.959	1.517	0.644	0.046	0.413	37.443	4.17	58.386	1.403
2009-08-23	MC	NW	F	2	2	2	83.956	0.959	1.527	1.853	0.664	16.419	45.821	37.76	0.607
2009-08-23	MC	W	NF	2	2	3	84.17	1.533	0.659	0	0.566	46.204	0	53.796	1.164
2009-08-23	MC	W	F	2	2	4	84.813	1.142	0.889	1.165	0.746	26.643	41.607	31.75	0.465
2009-08-23	HC	NW	NF	1	1	1	86.525	1.212	1.003	0.504	0.481	24.195	25.352	50.453	1.018
2009-08-23	HC	NW	F	1	1	2	88.666	1.753	1.257	0.406	0.551	24.887	18.338	56.775	1.313
2009-08-23	HC	W	NF	1	1	3	94.233	1.366	0.504	0	0.297	37.079	0	62.921	1.697
2009-08-23	HC	W	F	1	1	4	98.087	0.833	1.087	0.718	0.42	18.876	32.27	48.854	0.955
2009-08-23	HC	NW	NF	1	2	1	99.586	1.387	0.426	0	0.172	28.763	0	71.237	2.477
2009-08-23	HC	NW	F	1	2	2	101.192	1.07	0.612	0.669	0.412	24.335	39.516	36.149	0.566
2009-08-23	HC	W	NF	1	2	3	101.192	1.17	1.473	1.739	0.439	12.024	47.631	40.345	0.676
2009-08-23	HC	W	F	1	2	4	101.941	1.156	1.364	1.159	0.459	15.392	38.867	45.741	0.843
2009-08-23	HC	NW	NF	2	1	1	105.581	1.522	0.827	0	0.421	33.734	0	66.266	1.964
2009-08-23	HC	NW	F	2	1	2	108.257	1.363	0.43	0	0.283	39.691	0	60.309	1.519
2009-08-23	HC	W	NF	2	1	3	113.503	1.353	0.615	0	0.19	23.602	0	76.398	3.237
2009-08-23	HC	W	F	2	1	4	120.461	1.512	1.17	0.291	0.896	38.014	12.346	49.639	0.986
2009-08-23	HC	NW	NF	2	2	1	122.924	1.443	0.916	0	0.64	41.131	0	58.869	1.431
2009-08-23	HC	NW	F	2	2	2	134.271	1.38	0.75	0.133	0.645	42.212	8.704	49.084	0.964
2009-08-23	HC	W	NF	2	2	3	156.752	0.884	0.934	1.332	0.564	19.929	47.067	33.004	0.493
2009-08-23	HC	W	F	2	2	4	183.944	1.342	0.728	0.216	0.336	26.25	16.875	56.875	1.319
