# Supplementary material for: Overall grazing tolerance index (overall GTI) is not an ideal predictor for describing a single‐species tolerance to grazing
Source: Ecol Evol. 2019 Mar 12;9(7):4087–102. doi: 10.1002/ece3.5038 (PMC6468136; doi:10.1002/ece3.5038)
Supplement: Supplementary file 3 [file ECE3-9-4087-s003.xls]

## Sheet: Sheet1
Year	Clipping	Watering	Fertilizing	Block	Sub quadrates	CGAD	CGAAB	CGAH	RGRH	LA	SLA	NPR
2007	NC	NW	NF	1	1	64		10.996	0.002
2007	NC	NW	F	1	2	74.667		10.056	0.001
2007	NC	W	NF	1	3	41.667		10.169	0.002
2007	NC	W	F	1	4	32.333		17.803	0.024
2007	NC	NW	NF	2	1	46		10.825	0.002
2007	NC	NW	F	2	2	106		10.608	0.001
2007	NC	W	NF	2	3	66		10.137	0.001
2007	NC	W	F	2	4	65.667		10.557	0.005
2007	NC	NW	NF	3	1	104		11.923	0.003
2007	NC	NW	F	3	2	48		12.962	0.005
2007	NC	W	NF	3	3	92		10.745	0
2007	NC	W	F	3	4	68		12.607	0.008
2007	MC	NW	NF	1	1	48		12.328	0.015
2007	MC	NW	F	1	2	42.667		12.06	0.024
2007	MC	W	NF	1	3	42		11.031	0.021
2007	MC	W	F	1	4	42		12.67	0.021
2007	MC	NW	NF	2	1	36		10.392	0.017
2007	MC	NW	F	2	2	36		10.37	0.017
2007	MC	W	NF	2	3	43.667		11.929	0.017
2007	MC	W	F	2	4	45.333		10.468	0.018
2007	MC	NW	NF	3	1	37.333		9.183	0.012
2007	MC	NW	F	3	2	38.333		10.528	0.015
2007	MC	W	NF	3	3	38.667		9.997	0.011
2007	MC	W	F	3	4	33		10.822	0.014
2007	HC	NW	NF	1	1	35.667		12.285	0.088
2007	HC	NW	F	1	2	31		11.756	0.088
2007	HC	W	NF	1	3	50		12.698	0.096
2007	HC	W	F	1	4	17.667		12.008	0.053
2007	HC	NW	NF	2	1	36.667		12.225	0.073
2007	HC	NW	F	2	2	42		13.695	0.081
2007	HC	W	NF	2	3	31.333		12.23	0.081
2007	HC	W	F	2	4	37.333		12.582	0.075
2007	HC	NW	NF	3	1	49.667		14.42	0.095
2007	HC	NW	F	3	2	47		13.798	0.085
2007	HC	W	NF	3	3	44		15.933	0.09
2007	HC	W	F	3	4	32.333		12.353	0.077
2008	NC	NW	NF	1	1	56.667		11.314	0.009			27.622
2008	NC	NW	F	1	2	51.333		14.353	0.021			27.533
2008	NC	W	NF	1	3	37.667		12.974	0.018			26.489
2008	NC	W	F	1	4	42.333		14.196	0.014			23.078
2008	NC	NW	NF	2	1	38.667		10.864	0.01			21
2008	NC	NW	F	2	2	64.333		16.257	0.026			25.544
2008	NC	W	NF	2	3	40		10.135	0.009			25.011
2008	NC	W	F	2	4	44.667		14.936	0.022			28.444
2008	NC	NW	NF	3	1	84		13.458	0.016			28.5
2008	NC	NW	F	3	2	105		16.494	0.019			35.378
2008	NC	W	NF	3	3	66.667		13.258	0.013			26.067
2008	NC	W	F	3	4	74		16.033	0.015			27.433
2008	MC	NW	NF	1	1	53.667		12.503	0.04			22.878
2008	MC	NW	F	1	2	76.667		13.081	0.04			35.322
2008	MC	W	NF	1	3	45.333		10.595	0.031			26.411
2008	MC	W	F	1	4	56		13.694	0.048			35.311
2008	MC	NW	NF	2	1	33.333		10.976	0.033			27.889
2008	MC	NW	F	2	2	42.667		10.741	0.034			28.433
2008	MC	W	NF	2	3	62.333		11.366	0.034			28.467
2008	MC	W	F	2	4	42.333		11.6	0.038			37.933
2008	MC	NW	NF	3	1	55.667		8.749	0.026			27.422
2008	MC	NW	F	3	2	23		11.953	0.042			30.278
2008	MC	W	NF	3	3	50.333		9.244	0.026			24.344
2008	MC	W	F	3	4	59		10.439	0.026			33.033
2008	HC	NW	NF	1	1	32.333		10.653	0.113			23.044
2008	HC	NW	F	1	2	34.333		10.944	0.096			29.289
2008	HC	W	NF	1	3	44.667		10.755	0.1			27.744
2008	HC	W	F	1	4	31.333		11.217	0.105			34.911
2008	HC	NW	NF	2	1	19		9.89	0.092			23.9
2008	HC	NW	F	2	2	28.333		11.113	0.089			27.6
2008	HC	W	NF	2	3	31.333		9.993	0.089			25.758
2008	HC	W	F	2	4	21.667		13.29	0.139			25.117
2008	HC	NW	NF	3	1	39.333		11.141	0.104			28.867
2008	HC	NW	F	3	2	53.333		12.549	0.138			28.822
2008	HC	W	NF	3	3	36.333		10.99	0.095			28.556
2008	HC	W	F	3	4	44.667		12.488	0.117			23.822
2009	NC	NW	NF	1	1	30.667		20.56	0.022			17.667
2009	NC	NW	F	1	2	50		24.784	0.027			33.267
2009	NC	W	NF	1	3	26.333		17.277	0.022			33.067
2009	NC	W	F	1	4	42.333		24.684	0.03			26.1
2009	NC	NW	NF	2	1	23		16.866	0.028			32.489
2009	NC	NW	F	2	2	63		27.843	0.031			27.198
2009	NC	W	NF	2	3	40		16.649	0.018			31.456
2009	NC	W	F	2	4	70.333		24.41	0.032			29.856
2009	NC	NW	NF	3	1	111.667		23.37	0.034			27.989
2009	NC	NW	F	3	2	92		33.523	0.037			35.544
2009	NC	W	NF	3	3	76.667		17.865	0.027			30.856
2009	NC	W	F	3	4	98.667		32.642	0.046			32.656
2009	MC	NW	NF	1	1	87.667		15.472	0.055			32.044
2009	MC	NW	F	1	2	87.667		21.987	0.082			39.122
2009	MC	W	NF	1	3	65.667		14.512	0.05			31.833
2009	MC	W	F	1	4	114		20.745	0.082			33.567
2009	MC	NW	NF	2	1	63		14.51	0.048			33.544
2009	MC	NW	F	2	2	61		22.239	0.084			38.089
2009	MC	W	NF	2	3	68		12.985	0.04			20.322
2009	MC	W	F	2	4	40		16.758	0.059			35.611
2009	MC	NW	NF	3	1	39.667		9.715	0.027			30.689
2009	MC	NW	F	3	2	49.333		18.844	0.069			38.667
2009	MC	W	NF	3	3	55		12.266	0.039			35.111
2009	MC	W	F	3	4	86		21.333	0.08			40.767
2009	HC	NW	NF	1	1	47		10.887	0.119			27.144
2009	HC	NW	F	1	2	69		17.638	0.216			39.489
2009	HC	W	NF	1	3	64.667		11.046	0.12			27.733
2009	HC	W	F	1	4	55.667		18.268	0.22			27.033
2009	HC	NW	NF	2	1	26.667		10.84	0.116			30.511
2009	HC	NW	F	2	2	71.333		18.555	0.223			43.022
2009	HC	W	NF	2	3	27.667		10.351	0.111			31.978
2009	HC	W	F	2	4	35		12.807	0.136			33.711
2009	HC	NW	NF	3	1	52.667		11.984	0.124			37.378
2009	HC	NW	F	3	2	50.333		15.288	0.169			35.067
2009	HC	W	NF	3	3	33		9.59	0.099			32.333
2009	HC	W	F	3	4	58		14.987	0.173			30.856
2010	NC	NW	NF	1	1	30.667	0.146	26.822	0.043	2.604	102.719
2010	NC	NW	F	1	2	28.667	0.193	25.117	0.031	3.618	96.306
2010	NC	W	NF	1	3	36.333	0.102	27.167	0.026	2.482	129.944
2010	NC	W	F	1	4	35.667	0.121	30.667	0.025	3.607	109.431
2010	NC	NW	NF	2	1	46.333	0.087	21.112	0.03	2.573	90.3
2010	NC	NW	F	2	2	89.667	0.132	31.281	0.047	4.289	115.769
2010	NC	W	NF	2	3	57.667	0.087	21.113	0.032	2.659	96.483
2010	NC	W	F	2	4	58.333	0.117	25.798	0.03	2.802	100.868
2010	NC	NW	NF	3	1	31.667	0.093	23.459	0.024	3.247	101.828
2010	NC	NW	F	3	2	31	0.124	30.488	0.029	2.907	90.398
2010	NC	W	NF	3	3	24.333	0.085	22.485	0.027	2.443	86.578
2010	NC	W	F	3	4	36.333	0.121	27.708	0.035	3.502	98.808
2010	MC	NW	NF	1	1	21	0.058	18.203	0.054	1.399	90.957
2010	MC	NW	F	1	2	30.333	0.114	25.271	0.085	1.897	94.943
2010	MC	W	NF	1	3	17	0.053	19.567	0.071	1.325	116.36
2010	MC	W	F	1	4	37	0.101	26.033	0.084	4.834	108.267
2010	MC	NW	NF	2	1	45	0.059	18.287	0.057	1.011	95.384
2010	MC	NW	F	2	2	74.333	0.067	21.995	0.066	1.045	100.106
2010	MC	W	NF	2	3	75.333	0.063	16.159	0.044	0.718	62.879
2010	MC	W	F	2	4	75.667	0.07	22.073	0.062	1.377	106.488
2010	MC	NW	NF	3	1	25.667	0.041	15.213	0.043	0.951	94.65
2010	MC	NW	F	3	2	26.333	0.067	23.008	0.061	1.406	106.719
2010	MC	W	NF	3	3	15.333	0.056	15.797	0.049	1.249	100.554
2010	MC	W	F	3	4	32.333	0.07	23.27	0.068	1.522	108.959
2010	HC	NW	NF	1	1	43.333	0.104	16.814	0.138	0.837	113.371
2010	HC	NW	F	1	2	54	0.155	24.788	0.166	1.83	121.96
2010	HC	W	NF	1	3	38.333	0.091	17.542	0.137	0.713	91.838
2010	HC	W	F	1	4	52	0.161	24.016	0.164	2.011	172.201
2010	HC	NW	NF	2	1	39	0.081	17.392	0.152	1.645	121.782
2010	HC	NW	F	2	2	58	0.133	23.39	0.179	1.9	131.729
2010	HC	W	NF	2	3	19.333	0.043	13.053	0.111	0.567	86.31
2010	HC	W	F	2	4	37.333	0.097	21.657	0.177	1.957	161.167
2010	HC	NW	NF	3	1	28.333	0.076	18.195	0.165	1.167	104.009
2010	HC	NW	F	3	2	22.333	0.201	22.289	0.185	1.124	117.192
2010	HC	W	NF	3	3	14	0.128	15.244	0.12	0.859	127.738
2010	HC	W	F	3	4	32.667	0.255	24.256	0.191	0.956	104.238
2011	NC	NW	NF	1	1	22.667	0.22	21.604	0.02
2011	NC	NW	F	1	2	30.667	0.351	32.633	0.03
2011	NC	W	NF	1	3	18.333	0.153	20.965	0.023
2011	NC	W	F	1	4	40.333	0.258	31.831	0.026
2011	NC	NW	NF	2	1	13	0.244	16.565	0.015
2011	NC	NW	F	2	2	35.667	0.244	29.31	0.033
2011	NC	W	NF	2	3	26	0.273	17.309	0.015
2011	NC	W	F	2	4	15.333	0.161	20.266	0.012
2011	NC	NW	NF	3	1	41.667	0.187	20.162	0.019
2011	NC	NW	F	3	2	26.333	0.513	21.811	0.02
2011	NC	W	NF	3	3	38.667	0.128	19.063	0.018
2011	NC	W	F	3	4	41	0.231	27.815	0.024
2011	MC	NW	NF	1	1	28	0.059	14.782	0.049
2011	MC	NW	F	1	2	99	0.179	19.505	0.061
2011	MC	W	NF	1	3	52	0.061	12.248	0.039
2011	MC	W	F	1	4	130.333	0.123	17.277	0.061
2011	MC	NW	NF	2	1	15.667	0.05	12.592	0.04
2011	MC	NW	F	2	2	35.333	0.197	21.79	0.073
2011	MC	W	NF	2	3	20.333	0.093	12.56	0.037
2011	MC	W	F	2	4	54.667	0.117	19.183	0.069
2011	MC	NW	NF	3	1	11.333	0.058	14.285	0.046
2011	MC	NW	F	3	2	20.333	0.151	20.812	0.081
2011	MC	W	NF	3	3	15.667	0.054	14.76	0.045
2011	MC	W	F	3	4	20.333	0.103	15.552	0.051
2011	HC	NW	NF	1	1	22.333	0.033	12.486	0.129
2011	HC	NW	F	1	2	24.667	0.113	16.991	0.189
2011	HC	W	NF	1	3	22	0.071	13.932	0.153
2011	HC	W	F	1	4	44.5	0.11	17.607	0.174
2011	HC	NW	NF	2	1	21.667	0.15	14.642	0.157
2011	HC	NW	F	2	2	42	0.181	18.698	0.207
2011	HC	W	NF	2	3	13.667	0.115	11.121	0.114
2011	HC	W	F	2	4	35	0.106	16.59	0.192
2011	HC	NW	NF	3	1	18.667	0.09	13.507	0.141
2011	HC	NW	F	3	2	17.667	0.208	19.808	0.193
2011	HC	W	NF	3	3	12.333	0.048	14.265	0.158
2011	HC	W	F	3	4	27.667	0.097	19.207	0.208
2012	NC	NW	NF	1	1	104.333	0.152	24.232	0.039	0.727	24.275
2012	NC	NW	F	1	2	63	0.305	34.31	0.049	1.204	21.639
2012	NC	W	NF	1	3	75	0.215	28.458	0.043	0.62	16.829
2012	NC	W	F	1	4	82	0.229	38.552	0.045	1.167	33.706
2012	NC	NW	NF	2	1	45	0.123	14.199	0.006	0.863	30.224
2012	NC	NW	F	2	2	89.333	0.117	26.798	0.027	1.157	37.513
2012	NC	W	NF	2	3	44.667	0.084	21.45	0.035	0.776	31.15
2012	NC	W	F	2	4	57.667	0.157	36.088	0.06	1.113	32.722
2012	NC	NW	NF	3	1	30.333	0.087	18.2	0.02	0.783	39.522
2012	NC	NW	F	3	2	46	0.208	29.805	0.03	0.998	24.87
2012	NC	W	NF	3	3	34	0.059	18.125	0.033	0.875	36.448
2012	NC	W	F	3	4	47.333	0.111	24.847	0.03	0.708	26.516
2012	MC	NW	NF	1	1	69.333	0.091	16.38	0.072	0.394	35.944
2012	MC	NW	F	1	2	94	0.133	20.605	0.089	0.621	40.436
2012	MC	W	NF	1	3	35.333	0.084	12.961	0.045	0.279	24.44
2012	MC	W	F	1	4	80.333	0.193	20.185	0.085	0.664	30.236
2012	MC	NW	NF	2	1	38	0.083	15.185	0.066	0.39	36.382
2012	MC	NW	F	2	2	57.667	0.146	19.918	0.089	0.559	27.652
2012	MC	W	NF	2	3	34.333	0.048	12.988	0.053	0.577	35.89
2012	MC	W	F	2	4	65	0.107	21.548	0.093	0.803	34.173
2012	MC	NW	NF	3	1	30	0.058	11.001	0.053	0.297	31.409
2012	MC	NW	F	3	2	61.667	0.08	19.4	0.123	1.037	58.685
2012	MC	W	NF	3	3	31.667	0.104	14.749	0.076	0.714	37.153
2012	MC	W	F	3	4	43	0.173	20.784	0.138	0.777	29.797
2012	HC	NW	NF	1	1	97.667	0.094	12.538	0.166	0.263	28.838
2012	HC	NW	F	1	2	204.667	0.095	18.91	0.232	0.695	41.996
2012	HC	W	NF	1	3	90.667	0.059	12.39	0.145	0.148	17.938
2012	HC	W	F	1	4	310.333	0.106	20.888	0.282	0.473	35.027
2012	HC	NW	NF	2	1	44.667	0.077	13.766	0.17	0.631	45.907
2012	HC	NW	F	2	2	36.333	0.082	25.28	0.374	0.89	51.091
2012	HC	W	NF	2	3	23	0.025	10.842	0.12	0.198	28.714
2012	HC	W	F	2	4	15.667	0.076	17.033	0.226	0.629	41.098
2012	HC	NW	NF	3	1	23.667	0.052	11.556	0.181	0.485	40.02
2012	HC	NW	F	3	2	69.667	0.164	17.24	0.271	0.748	37.88
2012	HC	W	NF	3	3	33	0.044	14.273	0.284	0.395	40.875
2012	HC	W	F	3	4	72	0.101	15.855	0.28	0.889	43.938
