# Supplementary material for: Overall grazing tolerance index (overall GTI) is not an ideal predictor for describing a single‐species tolerance to grazing
Source: Ecol Evol. 2019 Mar 12;9(7):4087–102. doi: 10.1002/ece3.5038 (PMC6468136; doi:10.1002/ece3.5038)
Supplement: Supplementary file 4 [file ECE3-9-4087-s004.xls]

## Sheet: Sheet1
Sampling dates	Clipping	Watering	Fertilizing	Block	Sub quadrates	TNC	SA	R/S	N	SRA	GA
2009-06-18	NC	NW	NF	1	1	12.016	33.545	0.51	1.544	0	66.455
2009-06-18	NC	NW	F	1	2	12.605	34.671	0.532	1.882	4.041	61.288
2009-06-18	NC	W	NF	1	3	12.98	33.85	0.566	1.757	8.757	57.393
2009-06-18	NC	W	F	1	4	15.228	32.278	0.485	1.913	4.294	63.428
2009-06-18	NC	NW	NF	2	1	16.994	31.151	0.455	1.777	0	68.849
2009-06-18	NC	NW	F	2	2	17.262	33.807	0.511	2.276	1.508	64.685
2009-06-18	NC	W	NF	2	3	17.53	27.224	0.378	2.298	0	72.776
2009-06-18	NC	W	F	2	4	18.011	31.419	0.459	2.085	0	68.581
2009-06-18	MC	NW	NF	1	1	20.045	31.259	0.458	1.971	0	68.741
2009-06-18	MC	NW	F	1	2	20.473	31.496	0.46	1.977	0	68.504
2009-06-18	MC	W	NF	1	3	20.688	35.96	0.571	1.831	0	64.04
2009-06-18	MC	W	F	1	4	21.116	34.519	0.532	1.875	3.019	62.462
2009-06-18	MC	NW	NF	2	1	23.417	42.761	0.856	1.801	0	57.239
2009-06-18	MC	NW	F	2	2	23.685	41.603	0.715	2.091	0	58.397
2009-06-18	MC	W	NF	2	3	23.953	41.6	0.731	1.968	0	58.4
2009-06-18	MC	W	F	2	4	24.434	33.478	0.505	4.646	4.453	62.069
2009-06-18	HC	NW	NF	1	1	30.615	44.647	0.814	2.107	0	55.353
2009-06-18	HC	NW	F	1	2	29.252	49.685	0.994	2.619	0	50.315
2009-06-18	HC	W	NF	1	3	29.359	35.388	0.555	1.568	0	64.612
2009-06-18	HC	W	F	1	4	29.787	48.294	0.969	2.737	0	51.706
2009-06-18	HC	NW	NF	2	1	33.373	24.189	0.319	1.51	11.37	64.441
2009-06-18	HC	NW	F	2	2	34.551	35.924	0.567	2.54	0	64.076
2009-06-18	HC	W	NF	2	3	35.675	31.798	0.475	1.873	0	68.202
2009-06-18	HC	W	F	2	4	46.594	53.394	1.146	2.326	0	46.606
2009-06-29	NC	NW	NF	1	1	4.951	33.165	0.497	1.895	8.877	57.958
2009-06-29	NC	NW	F	1	2	6.396	39.628	0.657	2.136	3.392	56.98
2009-06-29	NC	W	NF	1	3	6.824	35.402	0.56	1.967	16.189	48.41
2009-06-29	NC	W	F	1	4	7.092	31.775	0.466	2.132	12.034	56.191
2009-06-29	NC	NW	NF	2	1	8.805	28.827	0.405	1.746	27.006	44.167
2009-06-29	NC	NW	F	2	2	8.965	41.101	0.795	1.842	5.924	52.976
2009-06-29	NC	W	NF	2	3	9.019	37.257	0.62	1.842	13.656	49.087
2009-06-29	NC	W	F	2	4	9.179	35.002	0.54	1.92	9.743	55.254
2009-06-29	MC	NW	NF	1	1	9.982	41.277	0.709	1.998	3.42	55.303
2009-06-29	MC	NW	F	1	2	10.303	45.069	0.822	2.459	0	54.931
2009-06-29	MC	W	NF	1	3	10.41	37.989	0.625	1.626	5.943	56.068
2009-06-29	MC	W	F	1	4	10.839	43.615	0.791	2.423	0	56.385
2009-06-29	MC	NW	NF	2	1	12.498	47.078	0.944	1.681	0	52.922
2009-06-29	MC	NW	F	2	2	12.873	37.756	0.616	2.354	0	62.244
2009-06-29	MC	W	NF	2	3	13.247	51.515	1.089	1.909	0	48.485
2009-06-29	MC	W	F	2	4	13.569	28.659	0.405	2.326	0	71.341
2009-06-29	HC	NW	NF	1	1	15.656	38.492	0.627	1.439	0	61.508
2009-06-29	HC	NW	F	1	2	15.817	29.555	0.42	1.433	8.24	62.205
2009-06-29	HC	W	NF	1	3	16.298	38.664	0.633	1.46	7.465	53.871
2009-06-29	HC	W	F	1	4	17.468	34.005	0.519	1.316	6.202	59.793
2009-06-29	HC	NW	NF	2	1	19.456	41.123	0.7	1.635	0	58.877
2009-06-29	HC	NW	F	2	2	20.688	44.104	0.813	1.511	0	55.896
2009-06-29	HC	W	NF	2	3	22.347	43.417	0.819	1.717	0	56.583
2009-06-29	HC	W	F	2	4	22.775	51.937	1.13	2.004	0	48.063
2009-07-11	NC	NW	NF	1	1	14.746	30.913	0.45	1.828	7.046	62.042
2009-07-11	NC	NW	F	1	2	17.583	34.436	0.538	1.904	10.12	55.444
2009-07-11	NC	W	NF	1	3	18.975	37.435	0.621	1.38	7.172	55.393
2009-07-11	NC	W	F	1	4	19.831	37.132	0.598	1.539	6.369	56.499
2009-07-11	NC	NW	NF	2	1	24.006	43.297	0.817	1.338	0	56.703
2009-07-11	NC	NW	F	2	2	24.22	32.107	0.473	1.499	0	67.893
2009-07-11	NC	W	NF	2	3	24.916	27.791	0.396	1.139	17.273	54.936
2009-07-11	NC	W	F	2	4	25.559	35.226	0.545	1.918	0	64.774
2009-07-11	MC	NW	NF	1	1	29.145	55.275	1.241	1.801	0	44.725
2009-07-11	MC	NW	F	1	2	29.519	52.594	1.11	1.62	1.932	45.474
2009-07-11	MC	W	NF	1	3	29.787	46.689	0.876	1.392	0	53.311
2009-07-11	MC	W	F	1	4	31.232	56.625	1.31	1.873	0	43.375
2009-07-11	MC	NW	NF	2	1	34.605	43.723	0.778	1.598	4.969	51.308
2009-07-11	MC	NW	F	2	2	35.247	48.056	0.951	1.89	4.979	46.965
2009-07-11	MC	W	NF	2	3	37.067	53.875	1.177	1.645	0	46.125
2009-07-11	MC	W	F	2	4	37.334	44.896	0.824	2.013	7.115	47.989
2009-07-11	HC	NW	NF	1	1	40.439	42.046	0.727	1.661	2.667	55.287
2009-07-11	HC	NW	F	1	2	42.205	34.864	0.539	1.466	26.618	38.518
2009-07-11	HC	W	NF	1	3	42.741	40.542	0.752	1.63	14.286	45.172
2009-07-11	HC	W	F	1	4	44.025	47.017	0.942	1.694	17.765	35.218
2009-07-11	HC	NW	NF	2	1	52.268	51.064	1.049	2.273	10.702	38.234
2009-07-11	HC	NW	F	2	2	55.266	52.6	1.141	1.997	7.254	40.146
2009-07-11	HC	W	NF	2	3	60.993	47.95	0.976	1.46	6.392	45.658
2009-07-11	HC	W	F	2	4	74.91	50.24	1.061	2.342	6.143	43.617
2009-07-20	NC	NW	NF	1	1	14.532	32.994	0.493	1.333	16.898	50.108
2009-07-20	NC	NW	F	1	2	15.067	34.009	0.524	1.671	21.163	44.827
2009-07-20	NC	W	NF	1	3	17.637	32.723	0.493	1.373	32.029	35.247
2009-07-20	NC	W	F	1	4	18.439	40.776	0.731	1.195	19.701	39.523
2009-07-20	NC	NW	NF	2	1	23.578	33.983	0.557	1.319	14.623	51.394
2009-07-20	NC	NW	F	2	2	24.06	27.881	0.391	1.365	20.264	51.855
2009-07-20	NC	W	NF	2	3	24.167	35.315	0.574	1.245	11.495	53.19
2009-07-20	NC	W	F	2	4	24.542	30.061	0.444	1.618	22.087	47.852
2009-07-20	MC	NW	NF	1	1	26.576	37.987	0.673	1.504	19.377	42.636
2009-07-20	MC	NW	F	1	2	27.164	43.007	0.77	1.759	0	56.993
2009-07-20	MC	W	NF	1	3	27.967	36.229	0.572	1.61	15.049	48.722
2009-07-20	MC	W	F	1	4	28.449	32.946	0.547	1.746	32.2	34.854
2009-07-20	MC	NW	NF	2	1	30.536	51.458	1.134	1.606	0	48.542
2009-07-20	MC	NW	F	2	2	30.911	33.705	0.515	2.002	34.167	32.129
2009-07-20	MC	W	NF	2	3	31.982	48.395	1.166	2.219	19.496	32.109
2009-07-20	MC	W	F	2	4	32.624	35.181	0.561	1.73	31.672	33.146
2009-07-20	HC	NW	NF	1	1	36.96	41.883	0.728	1.297	12.119	45.998
2009-07-20	HC	NW	F	1	2	37.602	22.619	0.298	1.478	46.639	30.742
2009-07-20	HC	W	NF	1	3	39.101	33.196	0.497	1.608	31.322	35.482
2009-07-20	HC	W	F	1	4	40.867	26.717	0.366	1.295	35.716	37.567
2009-07-20	HC	NW	NF	2	1	52.429	45.427	0.833	1.736	13.189	41.385
2009-07-20	HC	NW	F	2	2	53.767	35.341	0.59	1.443	31.127	33.532
2009-07-20	HC	W	NF	2	3	59.494	43.947	0.811	1.577	22.851	33.202
2009-07-20	HC	W	F	2	4	64.526	54.538	1.231	1.718	7.157	38.305
2009-07-31	NC	NW	NF	1	1	38.726	30.91	0.45	1.2	15.377	53.713
2009-07-31	NC	NW	F	1	2	40.171	35.034	0.556	1.44	23.956	41.011
2009-07-31	NC	W	NF	1	3	45.256	40.523	0.689	1.375	10.117	49.36
2009-07-31	NC	W	F	1	4	47.719	25.917	0.354	0.944	38.563	35.519
2009-07-31	NC	NW	NF	2	1	54.035	32.876	0.491	0.982	19.083	48.041
2009-07-31	NC	NW	F	2	2	54.623	32.925	0.491	1.24	21.411	45.664
2009-07-31	NC	W	NF	2	3	55.962	31.329	0.467	1.108	24.328	44.344
2009-07-31	NC	W	F	2	4	57.353	32.254	0.483	0.997	18.134	49.613
2009-07-31	MC	NW	NF	1	1	61.796	28.925	0.407	1.32	33.246	37.829
2009-07-31	MC	NW	F	1	2	62.706	37.463	0.619	1.188	14.142	48.395
2009-07-31	MC	W	NF	1	3	66.399	32.101	0.473	1.336	16.386	51.512
2009-07-31	MC	W	F	1	4	67.684	34.647	0.54	1.606	6.598	58.755
2009-07-31	MC	NW	NF	2	1	74.214	46.639	0.884	1.702	0	53.361
2009-07-31	MC	NW	F	2	2	75.445	39.331	0.655	1.342	15.566	45.103
2009-07-31	MC	W	NF	2	3	76.195	38.227	0.626	1.395	15.631	46.142
2009-07-31	MC	W	F	2	4	77.051	40.025	0.667	1.366	7.908	52.068
2009-07-31	HC	NW	NF	1	1	83.903	45.221	0.859	1.463	0	54.779
2009-07-31	HC	NW	F	1	2	84.866	35.304	0.549	1.334	20.331	44.365
2009-07-31	HC	W	NF	1	3	88.345	30.282	0.441	1.062	44.407	25.311
2009-07-31	HC	W	F	1	4	94.447	46.921	0.886	2.338	0	53.079
2009-07-31	HC	NW	NF	2	1	109.328	53.709	1.16	1.523	8.161	38.13
2009-07-31	HC	NW	F	2	2	113.77	51.442	1.06	1.653	15.03	33.528
2009-07-31	HC	W	NF	2	3	115.376	50.707	1.029	1.697	12.615	36.678
2009-07-31	HC	W	F	2	4	120.943	36.397	0.573	1.642	29.109	34.494
2009-08-13	NC	NW	NF	1	1	11.856
2009-08-13	NC	NW	F	1	2	12.926
2009-08-13	NC	W	NF	1	3	13.461
2009-08-13	NC	W	F	1	4	14.264
2009-08-13	NC	NW	NF	2	1	17.369
2009-08-13	NC	NW	F	2	2	18.332
2009-08-13	NC	W	NF	2	3	18.707
2009-08-13	NC	W	F	2	4	19.403
2009-08-13	MC	NW	NF	1	1	23.685
2009-08-13	MC	NW	F	1	2	23.899
2009-08-13	MC	W	NF	1	3	26.415
2009-08-13	MC	W	F	1	4	27.539
2009-08-13	MC	NW	NF	2	1	37.174
2009-08-13	MC	NW	F	2	2	37.441
2009-08-13	MC	W	NF	2	3	38.084
2009-08-13	MC	W	F	2	4	40.011
2009-08-13	HC	NW	NF	1	1	50.395
2009-08-13	HC	NW	F	1	2	52.482
2009-08-13	HC	W	NF	1	3	55.373
2009-08-13	HC	W	F	1	4	65.382
2009-08-13	HC	NW	NF	2	1	85.562
2009-08-13	HC	NW	F	2	2	87.756
2009-08-13	HC	W	NF	2	3	96.053
2009-08-13	HC	W	F	2	4	101.459
2009-08-23	NC	NW	NF	1	1	31.179	31.605	0.462	0.888	50.646	17.749
2009-08-23	NC	NW	F	1	2	35.996	55.869	1.267	1.285	7.567	36.564
2009-08-23	NC	W	NF	1	3	39.69	46.367	0.962	1.071	33.64	19.993
2009-08-23	NC	W	F	1	4	44.453	47.283	0.987	1.12	17.071	35.645
2009-08-23	NC	NW	NF	2	1	56.176	37.109	0.607	0.753	44.579	18.312
2009-08-23	NC	NW	F	2	2	57.139	38.752	0.692	1.061	17.854	43.394
2009-08-23	NC	W	NF	2	3	58.156	52.372	1.109	1.148	9.094	38.535
2009-08-23	NC	W	F	2	4	61.743	41.507	0.743	1.167	20.974	37.519
2009-08-23	MC	NW	NF	1	1	68.005	46.701	0.908	1.141	24.2	29.099
2009-08-23	MC	NW	F	1	2	69.076	55.533	1.265	1.185	23.235	21.232
2009-08-23	MC	W	NF	1	3	71.056	63.262	1.749	1.662	0	36.738
2009-08-23	MC	W	F	1	4	71.591	48.932	0.978	1.72	7.864	43.204
2009-08-23	MC	NW	NF	2	1	77.961	59.765	1.488	1.449	2.085	38.15
2009-08-23	MC	NW	F	2	2	81.012	40.485	0.684	0.99	42.307	17.208
2009-08-23	MC	W	NF	2	3	81.333	57.045	1.341	1.603	0	42.955
2009-08-23	MC	W	F	2	4	82.457	29.335	0.417	1.12	52.405	18.26
2009-08-23	HC	NW	NF	1	1	93.056	60.845	1.748	1.3	12.676	26.479
2009-08-23	HC	NW	F	1	2	94.929	46.462	0.94	1.412	28.927	24.611
2009-08-23	HC	W	NF	1	3	97.712	51.633	1.187	1.268	23.815	24.551
2009-08-23	HC	W	F	1	4	100.014	47.298	0.899	0.994	35.568	17.134
2009-08-23	HC	NW	NF	2	1	114.252	62.567	1.698	1.483	0	37.433
2009-08-23	HC	NW	F	2	2	121.264	54.696	1.242	1.372	4.352	40.952
2009-08-23	HC	W	NF	2	3	135.128	54.701	1.865	1.119	23.534	21.766
2009-08-23	HC	W	F	2	4	152.203	53.257	1.152	1.427	14.611	32.132
