# Supplementary material for: Overall grazing tolerance index (overall GTI) is not an ideal predictor for describing a single‐species tolerance to grazing
Source: Ecol Evol. 2019 Mar 12;9(7):4087–102. doi: 10.1002/ece3.5038 (PMC6468136; doi:10.1002/ece3.5038)
Supplement: Supplementary file 5 [file ECE3-9-4087-s005.xls]

## Sheet: Sheet1
Clipping	Watering	Fertilizing	Block	Major quadrates	Sub quadrates	CGAH	CGAD	RGRH	LA	SLA	NPR	SRA	GA	SA	R/S	N	TNC	CGAAB
NC	NW	NF	1	1	1	21.035	102.833	0.024	0.614	52.054	25.467	54.283	13.633	32.084	0.472	0.782	22.829	0.272
NC	NW	F	1	1	2	21.417	63.5	0.024	2.131	63.585	31.7	0	45.096	54.904	1.217	1.127	29.359	0.289
NC	W	NF	1	1	3	19.193	79.333	0.02	1.445	47.248	29.9	42.637	22.959	34.404	0.524	1.076	30.322	0.102
NC	W	F	1	1	4	23.987	65.667	0.025	2.139	61.38	24.017	0	63.969	36.031	0.563	1.283	39.422	0.137
NC	NW	NF	1	2	1	16.751	24.5	0.018	1.897	58.845	22.75	47.008	21.866	31.127	0.452	0.994	39.529	0.097
NC	NW	F	1	2	2	24.561	48	0.028	2.846	52.219	25.867	15.134	28.031	56.835	1.317	1.443	42.634	0.245
NC	W	NF	1	2	3	20.364	17.667	0.026	1.708	97.027	26.767	24.643	17.028	58.329	1.4	1.065	49.057	0.189
NC	W	F	1	2	4	28.784	42	0.031	2.107	65.057	25.083	34.143	7.322	58.536	1.412	0.957	49.485	0.204
NC	NW	NF	2	1	1	15.788	42.5	0.019	2.321	55.625	23.133	49.22	20.206	30.573	0.44	0.74	51.412	0.174
NC	NW	F	2	1	2	26.403	85.667	0.036	3	96.183	22.663	35.709	37.04	27.251	0.375	0.833	52.375	0.115
NC	W	NF	2	1	3	15.56	41.5	0.019	1.717	61.842	29.967	18.187	32.645	49.168	0.967	0.98	53.125	0.151
NC	W	F	2	1	4	25.378	57.667	0.04	1.836	69.633	34.9	0	50.375	49.625	0.985	1.532	58.584	0.145
NC	NW	NF	2	2	1	14.747	35.5	0.014	1.281	57.817	29.217	39.937	16.417	43.646	0.774	0.766	60.94	0.154
NC	NW	F	2	2	2	22.809	74.167	0.026	2.408	59.152	23.967	0	49.748	50.252	1.01	1.288	61.903	0.218
NC	W	NF	2	2	3	16.152	54.5	0.018	1.525	64.197	24.483	0	44.425	55.575	1.251	1.316	63.188	0.155
NC	W	F	2	2	4	20.505	53	0.019	2.595	80.734	22.383	41.947	24.663	33.389	0.501	0.802	64.901	0.175
MC	NW	NF	1	1	1	15.738	70.167	0.052	1.268	78.792	24.333	15.134	45.067	39.799	0.661	1.296	66.185	0.08
MC	NW	F	1	1	2	19.263	92.5	0.071	1.503	61.952	32.45	22.954	17.738	59.308	1.457	1.241	68.219	0.131
MC	W	NF	1	1	3	14.281	58.667	0.049	0.731	49.77	34.183	0	40.395	59.605	1.476	1.746	69.504	0.064
MC	W	F	1	1	4	19.514	64.167	0.073	6.041	66.384	36.7	15.728	40.435	43.837	0.781	1.737	69.825	0.157
MC	NW	NF	1	2	1	14.133	50.833	0.042	0.641	64.583	27.35	33.266	13.131	53.603	1.155	0.986	69.825	0.074
MC	NW	F	1	2	2	18.076	64	0.06	1.225	82.403	43.533	23.515	24.727	51.758	1.073	1.129	69.932	0.198
MC	W	NF	1	2	3	13.375	32.667	0.039	0.87	73.152	30	0	33.081	66.919	2.023	1.578	72.608	0.075
MC	W	F	1	2	4	17.709	97.667	0.059	1.355	88.531	29.967	0	45.973	54.027	1.175	1.702	73.358	0.139
MC	NW	NF	2	1	1	11.849	33.167	0.039	0.475	50.778	22.267	0	38.857	61.143	1.574	1.38	74.964	0.031
MC	NW	F	2	1	2	17.835	70.667	0.059	0.799	63.053	36.933	38.793	17.996	43.211	0.761	1.021	78.068	0.136
MC	W	NF	2	1	3	12.613	43	0.037	0.593	52.132	23.283	0	39.706	60.294	1.519	1.673	78.496	0.088
MC	W	F	2	1	4	15.116	17.167	0.051	0.78	65.523	31.167	63.203	9.878	26.919	0.368	1.098	80.102	0.068
MC	NW	NF	2	2	1	13.232	43.333	0.04	0.89	77.567	38.35	4.17	37.443	58.386	1.403	1.517	80.959	0.058
MC	NW	F	2	2	2	18.102	43	0.055	0.651	56.481	35.817	45.821	16.419	37.76	0.607	0.959	83.956	0.171
MC	W	NF	2	2	3	11.979	43.5	0.033	0.575	46.403	23.367	0	46.204	53.796	1.164	1.533	84.17	0.032
MC	W	F	2	2	4	18.006	51	0.057	1.531	79.194	44.35	41.607	26.643	31.75	0.465	1.142	84.813	0.13
HC	NW	NF	1	1	1	10.725	36	0.104	0.616	67.672	28.683	25.352	24.195	50.453	1.018	1.212	86.525	0.079
HC	NW	F	1	1	2	17.449	37.667	0.18	1.062	71.822	38.35	18.338	24.887	56.775	1.313	1.753	88.666	0.123
HC	W	NF	1	1	3	13.235	52.333	0.124	0.191	43.741	26.767	0	37.079	62.921	1.697	1.366	94.233	0.057
HC	W	F	1	1	4	17.251	52.2	0.168	1.379	135.433	34.017	32.27	18.876	48.854	0.955	0.833	98.087	0.114
HC	NW	NF	1	2	1	13.71	41.167	0.14	0.578	80.171	26.6	0	28.763	71.237	2.477	1.387	99.586	0.046
HC	NW	F	1	2	2	15.203	57.4	0.146	1.383	87.639	30.583	39.516	24.335	36.149	0.566	1.07	101.192	0.097
HC	W	NF	1	2	3	11.836	49.5	0.121	0.415	53.908	28.85	47.631	12.024	40.345	0.676	1.17	101.192	0.058
HC	W	F	1	2	4	15.323	85.333	0.138	1.044	92.763	26.9	38.867	15.392	45.741	0.843	1.156	101.941	0.116
HC	NW	NF	2	1	1	15.45	52.333	0.147	1.798	99.019	29.483	0	33.734	66.266	1.964	1.522	105.581	0.114
HC	NW	F	2	1	2	17.715	61.5	0.187	2.184	99.067	33.9	0	39.691	60.309	1.519	1.363	108.257	0.154
HC	W	NF	2	1	3	11.226	31	0.104	0.402	58.52	31.75	0	23.602	76.398	3.237	1.353	113.503	0.06
HC	W	F	2	1	4	16.181	48.333	0.168	1.35	80.069	35.267	12.346	38.014	49.639	0.986	1.512	120.461	0.103
HC	NW	NF	2	2	1	12.04	25.833	0.115	0.818	71.323	28.067	0	41.131	58.869	1.431	1.443	122.924	0.093
HC	NW	F	2	2	2	16	37.5	0.153	0.936	82.724	32.733	8.704	42.212	49.084	0.964	1.38	134.271	0.131
HC	W	NF	2	2	3	12.655	30.667	0.116	0.296	47.334	29.203	47.067	19.929	33.004	0.493	0.884	156.752	0.068
HC	W	F	2	2	4	15.284	26.5	0.151	1.444	139.949	26.875	16.875	26.25	56.875	1.319	1.342	183.944	0.091
